# Supplementary material for: Interaction Between Familial Transmission and a Constitutively Active Immune System Shapes Gut Microbiota in Drosophila melanogaster
Source: Genetics. 2017 Apr 14;206(2):889–904. doi: 10.1534/genetics.116.190215 (PMC5499193; doi:10.1534/genetics.116.190215)
Supplement: Supplementary file 11 [file 889TableS3.xlsx]

## Sheet: OTUs Fig1
Strain	DGRP-208					yw					dif-key					pirk;trabid
Family	2	7	14	20	40	2	7	14	20	40	2	7	14	20	40	2	7	14	20
Acetobacteraceae	74.2473	16.2636	56.9631	89.2016	50.2797	32.7262	34.1117	22.0671	94.0586	57.2103	32.6143	42.5411	66.7477	88.5277	89.6887	42.8173	37.9852	73.4635	0.000504301
Acholeplasmataceae	0	0	0	0	0.00484144	0	0	0	0	0	0	0	0	0	0	0	0	0	0
Acidimicrobiaceae	0.00182667	0	0	0.0597725	0.00254813	0	0	0	0	0.00801993	0.00738315	0.0137215	0.0291653	0	0.000930361	0.000813274	0	0.00250006	0
Aciditerrimonas	0	0	0	0	0	0	0	0	0	0	0	0	0	0	0.00057253	0.00386305	0	0	0
Acidobacteriaceae	0	0	0	0.00290035	0	0	0	0	0.000795452	0	0	0	0	0	0	0	0	0	0
Actinomycetaceae	0.000391428	0.0102287	0.0147664	0.00311053	0.000764438	0	0.00714953	0	0	0	0.00513611	0.00392043	0.0102936	0	0.00057253	0.0201285	0	0	0
Aerococcaceae	0	0	0	0	0.00127406	0	0	0	0	0	0	0	0	0	0	0	0	0	0
Aeromonadaceae	0	0.00393411	0.00172799	0	0.00101925	0	0	0	0	0	0.00385208	0	0	0	0	0	0	0	0
Alcaligenaceae	0	0	0	0	0	0	0	0	0	0	0	0	0	0	0	0.00142323	0	0	0
Alicyclobacillaceae	0	0	0	0	0	0	0	0	0	0	0	0	0	0	0	0	0	0	0.000504301
Alteromonadaceae	0	0.00432752	0	0	0	0	0	0	0	0	0	0	0	0	0	0	0	0	0
Anaerolineaceae	0	0	0.00219926	0	0	0	0	0	0	0	0	0	0	0	0	0.00182987	0	0	0
Aquificaceae	0	0	0	0	0	0	0.00126168	0	0	0	0	0	0	0	0	0	0	0	0
Aurantimonadaceae	0	0	0	0.00479189	0	0	0	0	0	0	0	0	0	0	0	0	0	0.00232563	0
Bacillaceae	0	0.0771086	0.0160231	0.000882717	0.0109569	0	0.0462616	0	0	0	0.00577812	0.0147016	0.00300231	0	0	0.0296845	0.0350155	0	0.000504301
Bacillales incertae sedis	0	0	0.000942538	0	0.00382219	0.0135826	0.00126168	0	0	0	0	0	0	0	0.000715662	0	0.00587216	0	0
Bacteroidaceae	0	0	0	0	0	0	0	0	0	0	0	0.00882098	0	0	0	0	0	0	0
Bacteriovoracaceae	0	0	0	0	0.000764438	0	0	0	0	0	0.00096302	0	0	0	0	0.000813274	0	0	0.0013448
Bdellovibrionaceae	0.000391428	0.0173101	0.012253	0.0168137	0	0	0.00126168	0	0	0	0.00256805	0.00931103	0	0	0.000787229	0.00264314	0	0.0133143	0
Beijerinckiaceae	0.00247905	0.00196706	0.0223067	0.00958378	0.00382219	0.0028102	0	0	0.0015909	0.0289752	0.00321007	0.00343038	0.00643352	0	0.000715662	0.00121991	0.0669861	0.00802344	0
Beutenbergiaceae	0	0	0	0	0	0	0.00504672	0	0	0	0.00642013	0.0117613	0	0	0	0	0	0	0
Bifidobacteriaceae	0.000913333	0	0.0029847	0.00302646	0	0.0028102	0.00336448	0	0	0	0.0221495	0.00392043	0	0	0.00114506	0.0109792	0	0.00395358	0
Brachyspiraceae	0.000521904	0	0	0.00285832	0	0	0	0	0	0	0	0.00882098	0.00643352	0	0.000787229	0	0.00108744	0.00186051	0
Bradyrhizobiaceae	0.0148743	0.0582249	0.052468	0.0449345	0.00815401	0.0168612	0.00883177	0.0057848	0.0109375	0.00258707	0.0141243	0.0372441	0.0544704	0.00258052	0.000500964	0.068315	0.0371903	0.028489	0.000504301
Brevibacteriaceae	0.0129171	0.0121957	0.0757172	0.00836479	0.00178369	0	0.0021028	0	0	0	0.0118772	0.063217	0	0	0.00135976	0.0315144	0.129622	0.0147096	0
Brucellaceae	0	0	0	0.000420341	0	0	0	0	0	0	0	0	0	0	0	0	0	0	0
Bryobacter	0	0	0.00219926	0	0	0	0	0	0	0	0	0	0	0	0	0	0	0.00168608	0
Burkholderiaceae	0	0.00157365	0.00172799	0	0	0	0	0	0	0	0	0	0	0	0	0.000609956	0	0.000174423	0.0015129
Caldicoprobacteraceae	0	0	0	0	0	0	0	0	0	0	0	0	0	0	0	0.00365973	0	0	0
Campylobacteraceae	0.0370552	0.0106221	0	0.0136611	0.0333805	0.264159	0	0.0318164	0	0	0	0	0	0	0.00364988	0.00609956	0	0.0195353	0.0013448
Candidatus Xiphinematobacter	0	0.00904846	0	0	0	0	0.00336448	0	0	0	0	0	0	0	0	0.00264314	0	0	0
Carnobacteriaceae	0.00287047	0.173888	0.125672	0.000252205	0.0545299	0.0149877	0.325093	0.265137	0.000596589	0.0129354	2.18252	0.765465	0.00900692	0.688999	0.00186072	0.358044	0	0	0.001681
Catenulisporaceae	0.00378381	0	0.0309467	0	0.00127406	0.00187347	0	0	0	0	0	0	0.0111514	0	0.00930361	0	0	0.00709318	0.0015129
Caulobacteraceae	0.0232247	0.0118023	0.022778	0.092391	0.0440826	0.0224816	0.00294392	0	0.00417612	0.00181095	0.00995121	0.0137215	0.0201583	0	0.00536747	0.0372073	0.00913447	0.090816	0.0010086
Cellulomonadaceae	0.00978571	0.0188837	0	0.013577	0.000764438	0	0	0	0	0	0.00128403	0	0	0	0.000429397	0	0	0.00494197	0
Chitinophagaceae	0	0.121171	0.00596941	0	0.0020385	0	0.0151402	0	0	0	0.00224705	0.0382242	0	0.000552969	0.00150289	0.00528628	0	0.000348845	0.00403441
Chloroflexaceae	0	0	0	0.00193357	0	0	0	0	0	0	0	0	0	0	0	0	0	0	0
Chromatiaceae	0	0	0	0	0.00101925	0	0	0	0	0	0	0	0	0	0	0.000609956	0	0	0
Chthoniobacter	0	0	0	0	0	0	0	0	0	0	0	0.00588065	0	0	0	0	0	0	0
Clostridiaceae	0.00756761	0.0971726	0.068334	0.17793	0.00305775	0.0117092	0.0151402	0.0057848	0.0137215	0.0116418	0.0157293	0.0715479	0.0579016	0	0.0123094	0.0296845	0.0846026	0.173783	0.00605161
Clostridiales Family XI. Incertae Sedis	0.00978571	0.0401279	0.0168086	0.0269859	0.0078992	0.0149877	0.00252336	0.00674894	0	0.00465673	0.00256805	0.0313635	0.0017156	0	0.00057253	0.0296845	0.00217487	0.0117445	0
Clostridiales Family XII. Incertae Sedis	0	0	0	0	0	0	0	0	0	0	0	0.00196022	0	0	0.000214699	0	0	0.00348845	0
Clostridiales Family XIII. Incertae Sedis	0	0	0	0	0	0.00468367	0	0	0	0	0	0	0	0	0	0	0	0.00209307	0
Clostridiales Family XIV. Incertae Sedis	0	0	0	0.00113492	0	0	0	0	0	0	0	0	0	0	0	0	0	0.000406986	0
Cohaesibacteraceae	0	0	0	0	0	0	0	0	0	0	0	0	0	0	0	0.000609956	0	0	0
Colwelliaceae	0	0	0	0	0	0	0	0	0	0	0.0121983	0	0	0	0	0	0	0	0
Comamonadaceae	0	0.242735	0.0116246	0.000462375	0.0265005	0.0014051	0.00462616	0	0.00357953	0.000776122	0.00898819	0.0367541	0.021874	0.000552969	0.000500964	0.0500164	0.00239236	0.000348845	0.00739641
Conexibacteraceae	0	0.0129826	0	0	0	0	0	0	0	0	0	0	0	0	0	0	0	0	0
Coriobacteriaceae	11	0.00472093	0	0.00878513	0.000764438	0	0	0	0	0	0	0.00588065	0.00257341	0	0.000930361	0	0.00217487	0.00744203	0
Corynebacteriaceae	11.5821	3.23463	10.8326	4.35377	5.66907	4.51318	17.3342	0.660432	0.0763634	12.5181	7.33789	7.65171	2.06988	0.0505045	0.737776	11.0815	49.3509	18.7057	3.80394
Coxiellaceae	0	0	0	0	0	0	0	0	0	0	0	0	0	0	0	0.000609956	0	0	0
Cryomorphaceae	0	0	0	0	0	0	0.00252336	0	0	0	0	0.00980109	0	0	0.00515277	0	0	0.000930254	0.0158014
Cryptosporangiaceae	0	0	0	0	0	0	0	0	0	0	0.00256805	0	0	0	0	0	0	0.000639549	0
Cystobacteraceae	0	0	0	0	0	0	0	0	0	0	0	0	0.00300231	0	0	0	0	0	0.000504301
Cytophagaceae	0.00065238	0.0767152	0.388169	0.000294239	0.0099377	0.00327857	0.00462616	0.00771307	0.000596589	0.00155225	0.00577812	0.0210723	0.0167271	0.00110594	0.0200385	0.0150456	0	0.00180237	0.32561
Deinococcaceae	0.00156571	0.0684535	0.190236	0.00815462	0	0	0	0	0	0	0	0	0.00386011	0	0	0	0.000869949	0.00616293	0
Demequinaceae	0	0	0	0	0	0.00187347	0	0	0	0	0	0	0	0	0	0	0	0	0
Dermabacteraceae	0.00365333	0	0	0.00407731	0	0	0	0	0.000994315	0	0	0	0	0	0.00107349	0	0	0.00354659	0
Dermacoccaceae	0.00991618	0	0.0541959	0	0.000764438	0.00374693	0.00168224	0	0	0	0	0	0	0.000737292	0.00307735	0.119958	0.000869949	0.00819786	0
Dermatophilaceae	0	0	0	0.00218578	0	0	0	0	0	0	0	0.0127414	0	0	0.000429397	0	0	0	0
Desulfobacteraceae	0	0	0	0	0	0	0	0	0	0	0	0.00294033	0	0.000552969	0	0.00162655	0	0	0
Desulfobulbaceae	0.000391428	0	0	0	0	0	0	0	0	0	0	0	0	0	0	0	0	0	0.000504301
Desulfovibrionaceae	0	0.00629458	0.000471269	0	0	0	0.0021028	0	0	0	0	0	0.0012867	0	0	0	0	0.000174423	0.000504301
Desulfuromonadaceae	0	0.0204574	0	0.00622105	0.00356738	0	0	0	0	0	0	0	0	0	0	0	0	0.00750017	0
Dictyoglomaceae	0	0	0	0	0	0	0.00168224	0	0	0	0	0	0	0	0	0	0	0	0
Dietziaceae	0	0.0310795	0	0.00617902	0	0	0	0	0.0015909	0	0	0	0	0	0	0.0087427	0	0	0
Elusimicrobiaceae	0	0	0	0	0	0	0	0	0	0	0	0	0	0	0.000500964	0	0	0	0
Enterobacteriaceae	0.000521904	0.271847	0.00345597	0.00613698	0.148556	0.0070255	0.0206075	0	0.00238636	0	0.00417309	0.0298933	0	0	0.00107349	0.00935265	0	0.000581409	0.013448
Enterococcaceae	0.00404476	0.190018	0.0502687	0.00264815	0.653085	0.0070255	0.042056	0	0.00715906	0.388837	0.00706215	0.0377342	0.021874	0.000552969	0.282543	0.0768544	0.0123968	0.319019	59.4325
Erysipelotrichaceae	0	0	0	0	0.00152888	0	0	0	0	0	0	0	0	0	0	0.00182987	0	0	0
Erythrobacteraceae	0	0	0.00832575	0.00828072	0	0.0028102	0	0.00385654	0	0.00103483	0	0.00686076	0.00686242	0	0	0	0	0.00348845	0
Eubacteriaceae	0	0	0	0.00571664	0.000764438	0	0	0	0	0	0	0	0	0	0.00057253	0	0	0.00197679	0
Ferrimonadaceae	0	0	0	0	0.00101925	0	0	0	0	0	0	0	0	0	0	0	0	0	0
Fibrobacteraceae	0	0	0	0	0	0	0	0	0	0	0.00770416	0	0	0	0	0	0	0	0
Flammeovirgaceae	0	0.0247849	0.000628359	0.000126102	0	0	0.0176635	0	0	0	0.00192604	0	0	0	0	0	0	0	59.4325
Flavobacteriaceae	0.0289657	0.563758	0.116875	0.00449765	0.417129	0.0482418	0.111028	0.0173544	0.00556816	0.074249	0.0863508	0.0411646	0.0467502	0.00313349	0.210047	0.0296845	0.0230537	0.0520361	11.5893
Fusobacteriaceae	0.00156571	0	0.00329888	0.00567461	0	0	0	0	0	0	0.00128403	0.00294033	0	0	0	0	0	0	0
Geminicoccus	0.00365333	0	0	0	0	0	0	0	0.000795452	0.0276817	0	0	0	0	0.00407928	0	0	0	0
Gemmatimonadaceae	0	0	0	0.000168137	0	0	0	0	0	0	0	0	0	0	0.00157446	0	0.000869949	0	0
Geobacteraceae	0	0.00944187	0	0	0	0	0	0	0	0	0	0	0	0	0	0	0	0	0
Geodermatophilaceae	0.00247905	0.0479962	0.128185	0	0.00101925	0.00374693	0.00925233	0.0028924	0	0	0.0179764	0	0.0132959	0	0.00121663	0.00975929	0.0302307	0.00691876	0
Gordoniaceae	0.0229638	0.0869439	0.0218355	0.00949971	0	0.0149877	0.00252336	0.0028924	0	0	0.0247175	0	0.0111514	0	0.000214699	0.0447301	0.00130492	0.0144189	0
Halomonadaceae	0.765242	38.7101	7.1292	0.181419	5.00223	1.71469	3.75981	0.916892	0.886133	0.0755426	7.48941	8.00161	6.91646	0.558499	0.0583265	15.6716	1.47108	0.0452917	0.693077
Helicobacteraceae	0.149265	0.0346202	0.0045556	0.00920547	0	0	0	0	0	0	0.00160503	0	0	0.000552969	0.00150289	0	0	0.0079653	0
Heliobacteriaceae	0	0.0637326	0.0995949	0.00302646	0.00687995	0.0519887	0.166962	0	0.00318181	0	0.0744735	0.106832	0.0484658	0	0.00186072	0.202912	0.0291433	0.0206981	0
Herpetosiphonaceae	0	0	0	0	0	0	0	0	0	0	0	0	0	0	0.000858795	0	0	0.00110468	0
Holophagaceae	0	0	0	0	0	0	0	0	0	0	0	0	0	0	0.00057253	0	0	0	0.00571541
Hydrogenothermaceae	0	0	0.00141381	0	0	0	0	0	0	0	0	0	0	0	0	0	0	0.0051164	0
Hyphomicrobiaceae	0.092899	0.0302927	0.0769739	0.160654	0.0586069	0.299286	0.107243	0.16101	0.00238636	0.260777	0.0362738	0.0877197	0.073771	0.00184323	0.0134545	0.0174854	0.0113093	0.104828	0.0025215
Hyphomonadaceae	0	0	0	0.00260612	0	0.0042153	0	0	0	0	0	0.00441049	0	0	0	0	0	0.000174423	0
Iamiaceae	0	0	0	0	0	0.0103041	0	0.0028924	0	0	0	0	0	0	0.000500964	0	0	0.00302332	0.000672401
Intrasporangiaceae	0.0148743	0.00118023	0.0486978	0.00596885	0.00586069	0.0126459	0.00336448	0	0	0.00155225	0.00449409	0.018132	0.00428901	0	0.00221855	0.0142323	0.00152241	0.00302332	0
Kineosporiaceae	0.0032619	0.0263585	0	0	0	0	0	0	0	0	0	0	0	0.00110594	0.0195376	0	0	0.0687806	0.0013448
Kofleriaceae	0	0	0	0	0	0	0	0	0	0	0.00096302	0	0	0	0	0	0	0	0
Kordiimonadaceae	0.00065238	0	0.000785448	0	0	0	0.00126168	0	0	0.00181095	0	0	0	0	0.000644096	0	0	0.000174423	0
Ktedonobacteraceae	0	0	0	0	0	0	0	0	0	0	0.00385208	0	0	0	0.000214699	0	0	0	0
Lachnospiraceae	0.00534952	0	0	0.0141655	0	0.0056204	0	0	0	0	0	0	0.0017156	0	0	0.00345642	0	0.00273262	0
Lactobacillaceae	1.00258	8.24236	2.81505	0.222108	31.5165	2.71137	30.5874	2.71982	3.17644	10.6466	39.3939	18.6779	4.71877	9.55254	0.860155	3.32914	5.37302	0.42501	1.68436
Legionellaceae	0	0	0	0	0.00101925	0	0	0	0	0	0	0	0	0	0	0	0	0	0.000504301
Leptospiraceae	0	0	0	0	0	0	0.00168224	0	0.00815338	0	0	0	0	0	0	0.00121991	0	0	0
Leptotrichiaceae	0.0240076	0	0	0	0.00687995	0	0	0	0	0	0	0	0	0	6.89999	0	0	0.000174423	0
Leuconostocaceae	0	0.022031	0	0	0	0	0	0	0	0	0	0	0	0	0	0	0	0	0
Listeriaceae	0	0.0790756	0	0	0	0	0	0	0	0	0	0	0	0	0	0	0.00152241	0	0
Marinilabiliaceae	0	0	0	0	0	0	0.00126168	0	0	0	0	0.00980109	0	0	0.00364988	0	0	0.000465127	0.0228616
Methylobacteriaceae	1.93627	4.82637	9.52969	0.12316	0.353171	1.85473	0.126589	0.316236	0.775764	0.00750252	1.40505	3.36765	7.53493	0.224874	0.0109496	3.66746	3.00785	0.121573	0.0031939
Methylocystaceae	0.0241381	0	0.0413146	0.12316	0.0142695	0.827604	0.169906	0.795411	0	0.252498	0.0426939	0.0886998	0.0446057	0	0.00157446	0.0101659	0.00260985	0.033838	0
Methylophilaceae	0	0	0	0	0	0	0	0	0	0	0	0	0	0	0	0	0	0	0.000840501
Microbacteriaceae	0.0888542	0.0692404	0.134155	0.0546023	0.0129955	0.0159245	0.0113551	0	0.00994315	0.00388061	0.0625963	0.228855	0.0313098	0.00313349	0.0962566	0.197422	0.0195739	0.251517	0.013448
Micrococcaceae	0.0771114	0.225425	0.462001	0.0502308	0.0226783	0.267906	0.0260747	0	0.0127272	0	0.238508	0.336177	0.0355988	0	0.0154583	0.556076	0.0384952	0.0529663	0.00336201
Micromonosporaceae	0.0384904	0.159332	0.0394295	0.0559895	0.0670158	0.0477734	0.00841121	0.0057848	0.00258522	0.00517415	0.0648433	0.276881	0.158264	0.00129026	0.030201	0.635574	0.0367554	0.0798274	0.00739641
Moraxellaceae	0.00221809	0.645981	0.0164944	0.000126102	0.00891845	0.00468367	0.00883177	0	0.00318181	0	0.0311376	0.045085	0.127384	0.00129026	0	0.14334	0.00434975	0	0.0015129
Mycobacteriaceae	0.00130476	0	0.0061265	0.000126102	0.000764438	0	0	0	0	0	0	0	0.00471791	0	0	0	0	0.000813972	0
Myxococcaceae	0	0	0	0	0	0	0	0	0	0	0	0	0.0012867	0	0	0	0	0	0
Nakamurellaceae	0	0	0	0.0051702	0.00254813	0	0.0021028	0	0.00298294	0	0	0.026953	0	0	0.00121663	0.00589624	0	0.0187214	0
Nautiliaceae	0	0	0	0.000672546	0	0	0	0	0	0	0	0	0	0	0	0	0	0	0
Neisseriaceae	0	0	0.000471269	0	0	0	0	0	0	0	0.00128403	0.00147016	0	0	0	0	0	0	0
Nitrospiraceae	0	0	0	0	0	0	0	0	0	0	0	0	0	0	0.000286265	0	0	0.000174423	0
Nocardiaceae	0	0	0	0.000924751	0.00535107	0.0070255	0	0	0.00119318	6.94966	0	0.0235226	0	0	0.001145	0.00426969	0.000652462	0.000988395	0.000672401
Nocardioidaceae	0.0366638	0.0782888	0.232336	0.502056	0.00738957	5.65599	0.0832709	0.064597	0.00119318	0	0.0109142	0.186221	0.0844935	0	0.00293422	0.0815307	0.00413226	2.39372	0
Opitutaceae	0	0	0	0	0	0	0	0	0	0	0.00256805	0	0	0	0	0	0	0	0
Oscillospiraceae	0	0	0	0	0	0	0	0	0	0	0	0	0	0	0	0	0	0.00180237	0
Oxalobacteraceae	0	0.013376	0.000942538	0.000462375	0.0180917	0	0	0	0.000596589	0	0.00192604	0.00147016	0	0	0.000214699	0.00142323	0	0	0.0018491
Paenibacillaceae	0	0	0	0	0	0	0	0	0	0	0	0	0.00214451	0	0	0	0	0	0
Parachlamydiaceae	0	0.00118023	0	0	0	0	0	0	0	0	0	0	0	0	0	0	0	0	0
Parvularculaceae	0.000391428	0	0.000471269	0.000378307	0	0.0056204	0	0	0	0.00103483	0	0	0	0	0	0	0	0	0
Pasteurellaceae	0	0.00118023	0.00172799	0	0	0	0	0	0	0	0.0048151	0.00588065	0.0012867	0	0	0.0054896	0	0	0
Patulibacteraceae	0	0.028719	0	0	0	0	0	0	0	0	0	0	0.0012867	0	0	0	0	0	0
Pelobacteraceae	0	0.00118023	0	0	0	0	0	0	0	0	0	0	0	0	0	0	0	0	0
Peptococcaceae	0.00456666	0.123925	0.0045556	0.0363595	0.00178369	0	0.00336448	0	0.00198863	0	0.0227915	0.00245027	0.0235896	0	0.00644096	0.000609956	0.000652462	0.0132561	0.000672401
Peptostreptococcaceae	0	0.0228178	0	0.0663719	0.000764438	0	0	0	0.000795452	0.00103483	0	0.0431248	0.00772022	0	0.000357831	0.00569292	0.0193564	0.0398265	0
Phaselicystidaceae	0	0.0035407	0	0	0	0	0	0	0	0	0	0	0	0	0	0	0	0	0
Phyllobacteriaceae	0.0156571	0.00590117	0.00596941	0.00323663	0.00331257	0.116623	0.0214486	0.143656	0.000596589	0.0605375	0.00385208	0.00637071	0.0137248	0	0.000214699	0.00203319	0	0.00389544	0
Porphyromonadaceae	0	0	0	0	0	0	0	0	0	0	0.00353107	0.0205823	0	0	0.00343518	0	0	0.00110468	0.00672401
Polyangiaceae	0	0	0	0	0.000764438	0	0.00126168	0	0	0	0	0	0	0	0	0	0	0	0
Prevotellaceae	0	0.0247849	0.0377015	0.000126102	0	0	0.00126168	0	0	0	0.0256805	0.0416546	0	0.000737292	0.00279108	0.00935265	0	0	0.00689211
Prochlorococcaceae	0	0	0.0463415	0.0130306	0	0	0	0	0	0	0	0	0.0141537	0	0	0.000609956	0	0	0
Prochlorotrichaceae	0.000782856	0	0.177511	0.000126102	0	0	0	0.0134979	0	0	0	0.00147016	0.0587594	0	0.00107349	0	0	0	0
Propionibacteriaceae	0.769156	1.97296	2.10265	0.987046	0.480322	1.12923	0.00126168	0.182221	0.119119	0.0369952	1.53794	5.39942	1.43596	0.0230404	0.541327	8.58553	0.371686	1.35643	0.0450509
Pseudomonadaceae	0	0.203	0.0138239	0	0.00484144	0	0.00672897	0	0	0	0.0706215	0.0166618	0	0	0	0.0182987	0	0	0.001681
Pseudonocardiaceae	0.0225724	0.127859	0.101323	0.0408151	0.695129	0.00468367	0.00504672	0	0.000795452	0.00620898	0.0112352	0.0254828	0.0205873	0	0.00923204	0.0390372	0.00695959	0.049943	0.0028577
Psychromonadaceae	0	0.00668799	0	0	0	0	0	0	0	0	0	0	0	0	0	0	0	0	0
Rhizobiaceae	0.000521904	0.00668799	0.00439851	0.00992006	0	0.00936733	0	0	0.00278408	0	0.00096302	0.00980109	0	0	0	0	0.0141367	0.00401172	0
Rhodobacteraceae	0.0225724	0.0110155	0.0537247	0.161579	0.00815401	0.156434	0.0260747	0.102198	0.00198863	0.0245772	0.0189394	0.0396944	0.0210162	0.00350214	0.00966144	0.0563192	0.0526319	0.0188376	0.00739641
Rhodobiaceae	5.36296	0.499239	2.16061	1.31886	0.865089	44.0962	8.41962	43.0524	0.0519032	10.6246	1.91545	3.41568	3.73273	0.0254366	0.0701349	1.01212	0.414531	0.360531	0.0102541
Rhodocyclaceae	0	0.00747481	0	0	0	0	0	0	0	0	0	0	0	0	0	0.0032531	0	0	0.0020172
Rhodospirillaceae	0.20289	0.0373741	0.137768	0.168977	0.0988674	0.475392	0.133738	0.265137	0.0105397	0.386509	0.0548921	0.128394	0.104223	0.00165891	0.0677732	0.0620122	0.0134842	0.0962813	0.00672401
Rhodothermaceae	0	0	0	0	0	0	0	0	0		0	0	0	0	0	0	0	0	0.000504301
Rikenellaceae	0	0	0	0	0	0	0	0	0	0	0	0	0	0	0.00150289	0	0	0	0.0030258
Rubrobacteraceae	0	0	0.0015709	0	0	0	0	0	0	0	0	0	0	0	0	0	0	0	0
Ruminococcaceae	0.00156571	0	0	0.0117275	0.00229332	0	0	0	0	0	0	0	0	0	0	0	0	0.00610479	0
Sanguibacteraceae	0	0	0	0	0	0	0	0	0	0	0	0.00686076	0	0	0.000858795	0.00528628	0	0	0
Saprospiraceae	0	0	0	0	0	0	0	0	0	0	0	0	0	0	0	0	0	0.000174423	0
Segniliparaceae	0	0	0	0	0	0	0	0	0	0	0.00224705	0	0	0	0	0	0	0	0
Shewanellaceae	0.288874	18.5096	2.96098	0.0117275	2.9464	0.985912	1.65364	0.497493	0.0910039	0.0369952	3.68484	5.08627	3.61135	0.271139	0.0344949	6.96142	0.587433	0.0254657	0.327123
Solirubrobacteraceae	0	0.00236047	0.00471269	0	0	0	0	0	0	0	0	0	0.00986472	0	0	0.00487965	0	0	0
Sphaerobacteraceae	0	0	0	0	0.00484144	0	0.0021028	0	0	0	0	0	0.00943582	0	0	0	0	0.00151166	0.000504301
Sphingobacteriaceae	0.000391428	0.0798625	0	0.000126102	0.00509626	0	0.00126168	0	0	0	0.0227915	0.0254828	0.00943582	0.00147458	0.00271952	0.000813274	0	0.000174423	0.00689211
Sphingomonadaceae	0.23838	0.18569	0.329731	0.091088	0.00509626	0.568129	0.0328037	27.5077	0.0103409	0.186269	0.0609913	0.242087	0.482085	0.00903183	0.0803689	0.0853938	0.042845	0.423556	0.00537921
Spirochaetaceae	0	0	0	0	0	0	0	0	0	0	0	0	0	0	0.000429397	0	0	0	0.00487491
Sporichthyaceae	0	0	0	0	0	0	0	0	0	0	0.00385208	0	0	0	0	0	0.00108744	0	0
Streptococcaceae	0.00169619	0.10032	0.00204217	0.000336276	0.0137599	0.0084306	0.0117757	0	0	0.00155225	0.0243965	0.072528	0.0175849	0	0	0.0675018	0	0	0.0011767
Streptomycetaceae	0.00782856	0.00236047	0.00219926	0.00159731	0.00356738	0.0014051	0.0021028	0	0	0.00155225	0.00096302	0.00196022	0.00214451	0	0.000286265	0.00813274	0.00130492	0.00220935	0
Streptosporangiaceae	0	0	0	0.00327869	0	0	0	0	0	0	0	0	0	0	0	0.00121991	0	0	0
Succinivibrionaceae	0.00534952	0.00472093	0.0179082	0.0472468	0.0104473	0.0271653	0.00126168	0	0	0.00232837	0	0.00196022	0.0012867	0	0.000644096	0.00101659	0.00239236	0.0646526	0
Sutterellaceae	0	0	0	0	0.000764438	0	0	0	0	0	0	0	0	0	0	0	0	0	0
Synergistaceae	0	0	0	0.000630518	0	0.00234183	0	0	0	0	0	0	0	0	0	0	0	0	0
Syntrophaceae	0	0.0035407	0	0	0.00127406	0	0	0	0	0	0	0	0	0	0	0.000609956	0	0	0
Thermaceae	0	0	0.0166515	0.0303069	0.00280294	0.0014051	0.00462616	0	0	0	0	0.00784087	0	0	0.00157446	0.0158588	0.000869949	0.0150585	0.000504301
Thermoactinomycetaceae	0.00913333	0	0.00314179	0.00954184	0.00433182	0	0	0	0	0	0.00321007	0	0.00428901	0	0	0.00365973	0	0.000755831	0
Thermoanaerobacteraceae	0	0.0208508	0	0	0	0	0	0	0	0	0	0.00294033	0	0	0	0	0	0.00151166	0
Thermoanaerobacterales Family III. Incertae Sedis	0	0	0	0	0.000764438	0	0	0	0	0	0	0	0.00986472	0	0	0	0	0.000813972	0
Thermodesulfobiaceae	0	0.00826163	0	0.000126104	0	0	0	0	0	0	0	0.00245027	0	0	0	0	0	0.00709318	0
Thermogemmatisporaceae	0	0	0.00125672	0.000420345	0	0	0	0	0	0	0	0	0	0	0.000214699	0	0	0.000581409	0
Thermomonosporaceae	0	0	0	0.00399328	0	0	0	0	0	0	0.00256805	0	0	0	0	0	0	0.000174423	0
Thermosporotrichaceae	0	0	0	0	0	0	0	0	0	0	0	0	0	0	0.000214699	0	0	0.000174423	0
Thermotogaceae	0.004	0.0609787	0.010525	0.0178226	0.000764438	0.0014051	0	0	0	0.00388061	0	0	0	0	0.00257638	0	0.0100044	0.00563966	0.000504301
Thiotrichaceae	0.01096	0.00196706	0.0155519	0.00538042	0.004077	0.00515203	0.0063084	0	0.000795452	0.00957218	0.00385208	0.00343038	0.0017156	0.000552969	0.00314891	0.0022365	0	0.00505825	0
Tsukamurellaceae	0	0	0	0	0.0020385	0	0	0	0	0	0	0	0	0	0	0	0	0	0
Unclassified	2.72734	1.79789	1.89057	0.805423	0.291761	1.2023	2.15033	0.175472	0.121108	0.118229	1.20056	2.26846	1.42996	0.0412883	0.131825	3.529	0.648982	0.851066	0.141709
Veillonellaceae	0	0.00629458	0	0	0	0	0	0	0	0	0	0.00196022	0	0	0	0.00386305	0	0	0.001681
Verrucomicrobia subdivision 3	0	0.00196706	0	0	0	0	0.00168224	0	0	0	0	0	0	0	0	0	0	0	0
Verrucomicrobiaceae	0	0	0	0	0	0	0.00168224	0	0	0	0	0.116633	0.00300231	0	0	0	0	0	0
Vibrionaceae	0	1.04136	0.00267052	0	0	0	0	0	0	0	0.00128403	0.00245027	0	0	0	0	0.000652462	0	0
Williamsiaceae	0	0	0	0.0135351	0.00229332	0	0	0	0	0	0	0	0	0	0	0	0	0.00500011	0
Xanthobacteraceae	0.0032619	0.0173101	0	0.0118958	0.00152888	0.00374693	0	0	0.000596589	0	0	0.00147016	0.00686242	0	0.000214699	0.00345642	0.000869949	0.000174423	0
Xanthomonadaceae	0	0.015343	0.00361306	0	0.000764438	0.0028102	0.00126168	0	0	0	0.0205444	0.00147016	0.0012867	0	0	0.0715681	0	0	0

## Sheet: OTUs Fig2
Strain:	DGRP-208						yw						dif-key						pirk;trabid
CV/CZ:	CV			CZ			CV			CZ			CV			CZ			CV			CZ
Family Age:	2	14	20	2	14	20	2	14	20	2	14	20	2	14	20	2	14	20	2	14	20	2	14	20
Acetobacteraceae	74.2473	56.9631	89.2016	20.4287	1.99942	2.28151	32.7262	22.0671	94.0586	10.6197	1.66285	0.175637	32.6143	66.7477	88.5277	28.7302	4.72327	28.5636	42.8173	73.4635	0.000504301	2.64414	0.526605	32.1245
Acidimicrobiaceae	0.00182667	0	0.0597725	0.00357645	0	0.00761333	0	0	0	0	0.0365195	0.00515203	0.00738315	0.0291653	0	0.00046067	0	0.00401482	0.000813274	0.00250006	0	0	0.00507211	0.00512762
Aciditerrimonas	0	0	0	0	0.0231831	0	0	0	0	0	0.00486926	0	0	0	0	0	0.00581325	0	0.00386305	0	0	0	0	0
Acidobacteriaceae	0	0	0.00290035	0.380296	0	0	0	0	0.000795452	0	0	0	0	0	0	0	0	0	0	0	0	0	0.00566883	0
Acidothermaceae	0	0	0	0	0	0.00340062	0	0	0	0.00798371	0	0	0	0	0	0	0	0	0	0	0	0	0	0
Actinomycetaceae	0.000391428	0.0147664	0.00311053	0	0	0.00715653	0	0	0	0	0	0	0.00513611	0.0102936	0	0.0229183	0.0112113	0.00368025	0.0201285	0	0	0.0127065	0.14545	0
Aerococcaceae	0	0	0	0	0	0.0105571	0	0	0	0	0	0	0	0	0	0	0	0.000836421	0	0	0	0	0.00835407	0.00170921
Aeromonadaceae	0	0.000172799	0	0.0047686	0.0146669	0.00629369	0	0	0	0	0	0	0.00385208	0	0	0.00046067	0.00415232	0.00184013	0	0	0	0.00158831	0.00358032	0.00218778
Alcaligenaceae	0	0	0	0	0.00804311	0	0	0	0	0	0	0	0	0	0	0	0.00290663	0	0.00142323	0	0	0.00277954	0.00641473	0.000615314
Alcanivoracaceae	0	0	0	0	0	0.000609066	0	0	0	0	0	0	0	0	0	0	0	0	0	0	0	0	0	0
Alicyclobacillaceae	0	0	0	0	0	0.00126889	0	0	0	0	0	0	0	0	0	0	0	0	0	0	0.000504301	0	0.000596719	0
Alkalimonas	0	0	0	0	0	0.000152267	0	0	0	0	0	0	0	0	0	0	0	0	0	0	0	0	0.00537047	0
Alteromonadaceae	0	0	0	0	0	0.0144146	0	0	0	0	0	0	0	0	0	0	0	0	0	0	0	0	0.00641473	0.0015041
Anaerolineaceae	0	0.00219926	0	0	0	0.0031976	0	0	0	0	0	0	0	0	0	0	0	0.0113753	0.00182987	0	0	0	0	0
Anaeroplasmataceae	0	0	0	0	0	0.00208098	0	0	0	0	0	0	0	0	0	0	0	0	0	0	0	0	0	0
Armatimonadaceae	0	0	0	0	0	0	0	0	0	0	0	0	0	0	0	0	0	0	0	0	0	0	0	0.0196901
Aquificaceae	0	0	0	0	0	0	0	0	0	0	0	0	0	0	0	0	0	0	0	0	0	0	0	0
Aurantimonadaceae	0	0	0.00479189	0.00596075	0	0	0	0	0	0.00532248	0.0137962	0.00749386	0	0	0	0.0347806	0	0.00234198	0	0.00232563	0	0	0.00492293	0.0030082
Bacillaceae	0	0.0160231	0.000882717	0	0.0662374	0.119123	0	0	0	0.00399186	0	0.00327857	0.00577812	0.00300231	0	0.00771622	0.00913511	0.0140519	0.0296845	0	0.000504301	0.0631353	0.151865	0.0418414
Bacillales incertae sedis	0	0.000942538	0	0	0	0.0145161	0.0135826	0	0	0	0	0	0	0	0	0	0.00871988	0.001506	0	0	0	0.0150889	0.000895079	0.000341841
Bacteriovoracaceae	0	0	0	0	0	0.00705502	0	0	0	0.0146368	0	0	0.00096302	0	0	0	0.023253	0	0.000813274	0	0.0013448	0.00119123	0.0211835	0
Bacteroidaceae	0	0	0	0	0	0.0140593	0	0	0	0	0	0	0	0	0	0	0.00415232	0.00284383	0	0	0	0	0.000447539	0.000752051
Bacteroidetes Order III. Incertae sedis	0	0	0	0	0	0	0	0	0	0	0	0	0	0	0	0	0	0	0	0	0	0	0.000895079	0
Bartonellaceae	0	0	0	0	0	0	0	0	0	0	0	0	0	0	0	0	0	0	0	0	0	0	0	0.000205105
Bdellovibrionaceae	0	0	0	0	0	0.0596377	0	0	0	0	0	0	0	0	0	0.0482552	0	0	0	0	0	0	0	0
Beijerinckiaceae	0.00247905	0.0223067	0.00958378	0	0	0.000203022	0.0028102	0	0.0015909	0	0.00324617	0	0.00321007	0.00643352	0	0.00587354	0	0	0.00121991	0.00802344	0	0.00238246	0	0.0186645
Beutenbergiaceae	0	0	0	0	0	0	0	0	0	0	0	0	0.00642013	0	0	0	0	0	0	0	0	0	0	0
Bifidobacteriaceae	0.000913333	0.0029847	0.00302646	0.0965642	0	0.0217741	0.0028102	0	0	0	0.0186655	0.00468367	0.0221495	0	0	0.0203846	0	0.015892	0.0109792	0.00395358	0	0.00317662	0.00387867	0.00656335
Brachyspiraceae	0.000521904	0	0.00285832	0.0226509	0	0.0220787	0	0	0	0	0.0105501	0	0	0.00643352	0	0.0158931	0	0.00501853	0	0.00186051	0	0.00238246	0.0101442	0.0370556
Bradyrhizobiaceae	0.0148743	0.052468	0.0449345	2.13753	0.0624524	0.0591809	0.0168612	0.0057848	0.0109375	0.0931433	0.0624888	0.0725968	0.0141243	0.0544704	0.00258052	0.637106	0.0141179	0.309476	0.068315	0.028489	0.000504301	0.0285896	0.0137245	0.0354831
Brevibacteriaceae	0.0129171	0.0757172	0.00836479	0.00357645	0	0.0127396	0	0	0	0.00399186	0	0	0.0118772	0	0	0.0111712	0.00456756	0.000669137	0.0315144	0.0147096	0	0.00158831	0.00984587	0.00574293
Brucellaceae	0	0	0.000420341	0	0	0	0	0	0	0	0	0	0	0	0	0	0	0.00418211	0	0	0	0	0	0
Bryobacter	0	0.00219926	0	0	0	0.00603991	0	0	0	0	0	0.0014051	0	0	0	0	0	0	0	0.00168608	0	0.00317662	0	0.00683683
Burkholderiaceae	0	0.00172799	0	0	0.00662374	0.0237028	0	0	0	0	0	0	0	0	0	0.00046067	0.0116265	0	0.000609956	0.000174423	0.0015129	0.0246188	0.0311786	0.00799909
Caldicoprobacteraceae	0	0	0	0.0667604	0	0	0	0	0	0	0	0.0014051	0	0	0	0	0	0	0.00365973	0	0	0	0	0.00191431
Campylobacteraceae	0.0370552	0	0.0136611	0.535276	0	0.0378129	0.264159	0.0318164	0	0.0266124	0.00324617	0.0042153	0	0	0	0.00967407	0.0228378	0.0262636	0.00609956	0.0195353	0.0013448	0.00794155	0.180955	0.013742
Candidatus Xiphinematobacter	0	0	0	0	0	0	0	0	0	0	0	0	0	0	0	0.00322469	0	0	0.00264314	0	0	0	0.00208852	0.00628988
Carnobacteriaceae	0.00287047	0.125672	0.000252205	0	0.0018925	0.187034	0.0149877	0.265137	0.000596589	0	0	0	2.18252	0.00900692	0.688999	0.00264885	0.00373709	0.0180667	0.358044	0	0.001681	0.0115152	0.000447539	1.55415
Catenulisporaceae	0.00378381	0.0309467	0	0.461362	0.0373768	0.0943038	0.00187347	0	0	0	0.0259694	0.0309122	0	0.0111514	0	0	0.0103808	0.067081	0	0.00709318	0.0015129	0.0381194	0.0763801	0.043072
Caulobacteraceae	0.0232247	0.022778	0.092391	6.27548	0.236562	0.084711	0.0224816	0	0.00417612	0.0864902	0.117674	0.0252918	0.00995121	0.0201583	0	1.17978	0.10713	0.974263	0.0372073	0.090816	0.0010086	0.0671061	0.098757	0.235118
Cellulomonadaceae	0.00978571	0	0.013577	0	0	0	0	0	0	0	0	0	0.00128403	0	0	0.0767015	0	0.000669137	0	0.00494197	0	0.00277954	0	0
Chitinophagaceae	0	0.00596941	0	0.0107294	0.00520437	0.230684	0	0	0	0	0.00243463	0	0.00224705	0	0.000552969	0.0107106	0.171906	0.0281038	0.00528628	0.000348845	0.00403441	0.10324	0.165888	0.0134685
Chlorobiaceae	0	0	0	0	0.00141937	0	0	0	0	0	0	0	0	0	0	0	0.00166093	0	0	0	0	0	0.00984587	0
Chloroflexaceae	0	0	0.00193357	0	0	0	0	0	0	0	0	0	0	0	0	0	0	0.00150556	0	0	0	0	0	0
Chromatiaceae	0	0	0	0	0	0.00345138	0	0	0	0	0	0	0	0	0	0	0	0.000669137	0.000609956	0	0	0.0162802	0.00566883	0.000205105
Chthonomonadaceae	0	0	0	0	0	0	0	0	0	0	0	0	0	0	0	0	0	0	0	0	0	0	0	0.000273473
Chthoniobacter	0	0	0	0	0.02271	0	0	0	0	0	0	0	0	0	0	0	0.00996558	0	0	0	0	0	0.0137245	0
Clostridiaceae	0.00756761	0.068334	0.17793	6.82745	0.00756999	0.0953189	0.0117092	0.0057848	0.0137215	0.202254	0.417133	0.0936733	0.0157293	0.0579016	0	0.265922	0.287756	0.265313	0.0296845	0.173783	0.00605161	0.0619441	0.100696	0.424772
Clostridiales Family XI. Incertae Sedis	0.00978571	0.0168086	0.0269859	0.0882192	0.00615061	0.0211143	0.0149877	0.00674894	0	0.0931433	0.0381425	0.0112408	0.00256805	0.0017156	0	0.189911	0.00664372	0.0625643	0.0296845	0.0117445	0	0.00595616	0	0.00287147
Clostridiales Family XII. Incertae Sedis	0	0	0	0.0619918	0.00993561	0.0129786	0	0	0	0	0	0	0	0	0	0	0.0012457	0.011208	0	0.00348845	0	0.00119123	0.100696	0.0084093
Clostridiales Family XIII. Incertae Sedis	0	0	0	0	0	0.0151251	0.00468367	0	0	0.0133062	0	0	0	0	0	0	0	0	0	0.00209307	0	0	0.00387867	0.0100501
Clostridiales Family XIV. Incertae Sedis	0	0	0.00113492	0	0	0	0	0	0	0	0	0	0	0	0	0.000575837	0	0	0	0.000406986	0	0	0	0
Clostridiales Family XIX. Incertae Sedis	0	0	0	0	0	0	0	0	0	0	0.0170424	0.0028102	0	0	0	0	0	0	0	0	0	0	0	0
Cohaesibacteraceae	0	0	0	0	0	0	0	0	0	0	0	0	0	0	0	0	0	0	0.000609956	0	0	0	0	0
Colwelliaceae	0	0	0	0	0	0	0	0	0	0	0	0	0.0121983	0	0	0.000345502	0	0	0	0	0	0	0.00537047	0
Comamonadaceae	0	0.0116246	0.000462375	0.0941799	1.2604	0.582623	0.0014051	0	0.00357953	0.0771759	0	0	0.00898819	0.021874	0.000552969	0.116665	0.912266	0.0866532	0.0500164	0.000348845	0.00739641	0.585292	0.78394	0.112603
Conexibacteraceae	0	0	0	0	0.00520437	0	0	0	0	0	0	0	0	0	0	0	0	0	0	0	0	0	0	0
Coriobacteriaceae	11	0	0.00878513	0.240814	0	0.0147699	0	0	0	0.00798371	0.0154193	0.0014051	0	0.00257341	0	0	0.0116265	0.0162266	0	0.00744203	0	0.00833863	0	0.00184594
Corynebacteriaceae	11.5821	10.8326	4.35377	1.11585	0.0312262	0.341534	4.51318	0.660432	0.0763634	0.79571	0.171236	0.0515203	7.33789	2.06988	0.0505045	2.10918	0.087614	1.55591	11.0815	18.7057	3.80394	0.142948	0.25107	0.0278943
Coxiellaceae	0	0	0	0	0	0.0165463	0	0	0	0	0	0	0	0	0	0	0	0	0.000609956	0	0	0	0	0.000205105
Cryomorphaceae	0	0	0	0.0929878	0.0175056	0.335088	0	0	0	0.0146368	0.0316502	0.0014051	0	0	0	0.0287919	0.443468	0.0486797	0	0.000930254	0.0158014	0.197348	0.523174	0.0289881
Cryptosporangiaceae	0	0	0	0	0	0.00111662	0	0	0	0	0	0	0.00256805	0	0	0	0	0	0	0.000639549	0	0	0	0
Cyclobacteriaceae	0	0	0	0	0	0.00938977	0	0	0	0	0	0	0	0	0	0	0.0294815	0	0	0	0	0	0.0143213	0.000820419
Cystobacteraceae	0	0	0	0	0	0.000304533	0	0	0	0	0	0	0	0.00300231	0	0	0.0120417	0	0	0	0.000504301	0	0	0.00246126
Cytophagaceae	0.00065238	0.388169	0.000294239	0.185976	0.0477855	0.637388	0.00327857	0.00771307	0.000596589	0.0638697	0.0852121	0.0112408	0.00577812	0.0167271	0.00110594	0.0923643	0.731224	0.137173	0.0150456	0.00180237	0.32561	0.612691	1.09632	0.10727
Deferribacteraceae	0	0	0	0	0	0.00284231	0	0	0	0	0	0	0	0	0	0	0	0.00167284	0	0	0	0	0.00462457	0
Deinococcaceae	0.00156571	0.190236	0.00815462	0.305191	0	0.0569477	0	0	0	0.00665309	0.0129847	0	0	0.00386011	0	0.321663	0	0.167953	0	0.00616293	0	0.0297808	0.00984587	0.0156563
Demequinaceae	0	0	0	0	0	0	0.00187347	0	0	0	0	0	0	0	0	0	0	0	0	0	0	0	0	0
Dermabacteraceae	0.00365333	0	0.00407731	0	0	0.00121813	0	0	0.000994315	0	0	0	0	0	0	0	0	0.00401482	0	0.00354659	0	0	0	0
Dermacoccaceae	0.00991618	0.0541959	0	0	0.0118281	0.043396	0.00374693	0	0	0	0.0559965	0	0	0	0.000737292	0.00414603	0	0.0204087	0.119958	0.00819786	0	0.00119123	0.0353556	0
Dermatophilaceae	0	0	0.00218578	0	0	0	0	0	0	0	0	0	0	0	0	0.00483703	0	0.00401482	0	0	0	0	0	0
Desulfobacteraceae	0	0	0	0	0.0118281	0.00162418	0	0	0	0.017298	0	0	0	0	0.000552969	0	0.0012457	0	0.00162655	0	0	0.00436785	0.0192442	0.00136736
Desulfobulbaceae	0.000391428	0	0	0	0	0.00162418	0	0	0	0	0	0	0	0	0	0	0.00830465	0.00133827	0	0	0.000504301	0.0230305	0.0134262	0.00567457
Desulfohalobiaceae	0	0	0	0	0	0.0018272	0	0	0	0	0	0	0	0	0	0	0	0	0	0	0	0.00198539	0	0
Desulfomicrobiaceae	0	0	0	0	0	0	0	0	0	0	0	0	0	0	0	0	0	0	0	0	0	0	0.000596719	0
Desulfonatronumaceae	0	0	0	0	0	0	0	0	0	0	0	0	0	0	0	0	0	0	0	0	0	0	0	0
Desulfovibrionaceae	0	0.000471269	0	0	0	0.0968415	0	0	0	0.00399186	0	0	0	0.0012867	0	0.00115167	0.0369557	0.00250926	0	0.000174423	0.000504301	0.0456639	0.123819	0.0136737
Desulfurellaceae	0	0	0	0	0	0	0	0	0	0	0	0	0	0	0	0	0	0	0	0	0	0	0	0
Desulfuromonadaceae	0	0	0.00622105	0	0	0	0	0	0	0	0	0	0	0	0	0	0	0	0	0.00750017	0	0.00277954	0.0404277	0
Dictyoglomaceae	0	0	0	0	0	0	0	0	0	0	0	0	0	0	0	0	0	0	0	0	0	0	0	0
Dietziaceae	0	0	0.00617902	0	0	0.0644088	0	0	0.0015909	0	0	0	0	0	0	0	0	0	0.0087427	0	0	0	0	0
Ectothiorhodospiraceae	0	0	0	0	0	0.00507555	0	0	0	0	0	0	0	0	0	0	0.00913511	0.000501853	0	0	0	0.00158831	0.000447539	0
Elusimicrobiaceae	0	0	0	0	0	0	0	0	0	0	0	0	0	0	0	0	0.00456756	0	0	0	0	0	0	0
Enterobacteriaceae	0.000521904	0.00345597	0.00613698	0	0.00378499	0.0867412	0.0070255	0	0.00238636	0.0146368	0.00243463	0	0.00417309	0	0	0.0130139	0.00373709	0.00669137	0.00935265	0.000581409	0.013448	0.020648	0.0343114	0.0136737
Enterococcaceae	0.00404476	0.0502687	0.00264815	0.00953721	0.0326456	0.0432945	0.0070255	0	0.00715906	0	0	0	0.00706215	0.021874	0.000552969	0.0676033	0.891089	0.0448322	0.0768544	0.319019	59.4325	0.375635	0.00686227	0.001299
Erysipelotrichaceae	0	0	0	0	0	0	0	0	0	0	0	0	0	0	0	0.00391569	0	0	0.00182987	0	0	0	0.000895079	0
Erythrobacteraceae	0	0.00832575	0.00828072	0	0	0.0036544	0.0028102	0.00385654	0	0	0.0235348	0.0224816	0	0.00686242	0	0.00138201	0.0012457	0.00384754	0	0.00348845	0	0	0.0102934	0.00553783
Eubacteriaceae	0	0	0.00571664	0.00596075	0	0.00126889	0	0	0	0.00532248	0.00730389	0.0159245	0	0	0	0.335828	0.00207616	0.372207	0	0.00197679	0	0	0.00283442	0.0028031
Ferrimonadaceae	0	0	0	0	0.0231831	0.00334986	0	0	0	0.00798371	0	0	0	0	0	0.00138201	0	0.00418211	0	0	0	0	0.00656391	0.00478578
Fibrobacteraceae	0	0	0	0	0	0	0	0	0	0	0	0	0.00770416	0	0	0	0	0	0	0	0	0	0.00208852	0
Flammeovirgaceae	0	0.000628359	0.000126102	0.0226509	0	0.0442588	0	0	0	0	0	0	0.00192604	0	0	0	0.0157788	0.00418211	0	0	59.4325	0.0123094	0.0278966	0.011144
Flavobacteriaceae	0.0289657	0.116875	0.00449765	2.20906	0.171271	6.42255	0.0482418	0.0173544	0.00556816	0.721195	0.818847	0.204676	0.0863508	0.0467502	0.00313349	0.206956	8.09911	0.693895	0.0296845	0.0520361	11.5893	6.13723	13.9016	1.10763
Fusobacteriaceae	0.00156571	0.00329888	0.00567461	0	0	0	0	0	0	0	0	0.00786711	0.00128403	0	0	0.0222273	0	0.0321186	0	0	0	0	0	0
Geminicoccus	0.00365333	0	0	0	0	0	0	0	0.000795452	0.00798371	0	0	0	0	0	0	0	0	0	0	0	0	0	0
Gemmatimonadaceae	0	0	0.000168137	0.00834506	0	0	0	0	0	0	0	0	0	0	0	0.00483703	0.010796	0	0	0	0	0	0.000895079	0
Geobacteraceae	0	0	0	0	0	0	0	0	0	0	0	0.00969431	0	0	0	0	0.0012457	0	0	0	0	0.00833863	0.00581801	0.00177757
Geodermatophilaceae	0.00247905	0.128185	0	0.00715291	0	0	0.00374693	0.0028924	0	0.0306042	0	0.923649	0.0179764	0.0132959	0	0.0857997	0.00290663	0.00652408	0.00975929	0.00691876	0	0	0.0102934	0.0107338
Gordoniaceae	0.0229638	0.0218355	0.00949971	0	0.0681299	0.063952	0.0149877	0.0028924	0	0	0	0	0.0247175	0.0111514	0	0.0259127	0.00955035	0.0620624	0.0447301	0.0144189	0	0.00476493	0.0586277	0.0322698
Halanaerobiaceae	0	0	0	0	0	0.00400969	0	0	0	0	0	0	0	0	0	0	0	0	0	0	0	0	0	0
Halomonadaceae	0.765242	7.1292	0.181419	8.61925	58.9664	42.6723	1.71469	0.916892	0.886133	11.2091	0.0884582	0.037001	7.48941	6.91646	0.558499	16.8852	52.3338	12.3262	15.6716	0.0452917	0.693077	54.8221	45.6778	16.8026
Halothiobacillaceae	0	0	0	0	0	0	0	0	0	0	0	0	0	0	0	0	0	0	0	0	0	0	0.00208852	0
Helicobacteraceae	0.149265	0.0045556	0.00920547	0.300422	0	0.0103034	0	0	0	0.0159674	0.017854	0.00327857	0.00160503	0	0.000552969	0	0.00332186	0	0	0.0079653	0	0.00119123	0.016559	0.0648815
Heliobacteriaceae	0	0.0995949	0.00302646	0.0047686	0	0.00213173	0.0519887	0	0.00318181	0.017298	0.0129847	0	0.0744735	0.0484658	0	0.0359322	0	12.3262	0.202912	0.0206981	0	0	0	0
Herpetosiphonaceae	0	0	0	0	0	0	0	0	0	0	0	0	0	0	0	0	0	0	0	0.00110468	0	0.00198539	0.00641473	0
Holophagaceae	0	0	0	0.00715291	0.00141937	0.075575	0	0	0	0	0	0	0	0	0	0.00172751	0.0830465	0.0010037	0	0	0.00571541	0.133021	0.17275	0.0225615
Hydrogenophilaceae	0	0	0	0	0	0.00218249	0	0	0	0	0	0	0	0	0	0	0	0	0	0	0	0.00992694	0	0
Hydrogenothermaceae	0	0.00141381	0	1.0169	0	0.0220787	0	0	0	0	0	0.00187347	0	0	0	0	0	0.0436612	0	0.0051164	0	0.00238246	0.0286425	0.0028031
Hyphomicrobiaceae	0.092899	0.0769739	0.160654	0.67595	0.0411618	0.0742046	0.299286	0.16101	0.00238636	0.383218	2.46872	3.68464	0.0362738	0.073771	0.00184323	0.487158	0.0166093	0.389772	0.0174854	0.104828	0.0025215	0.00238246	0.0170065	0.0336372
Hyphomonadaceae	0	0	0.00260612	0.0107294	0	0.00243626	0.0042153	0	0	0.00399186	0.0275925	0.037001	0	0	0	0.00932856	0	0.000501853	0	0.000174423	0	0	0.00253606	0.00369189
Iamiaceae	0	0	0	0	0	0.0218756	0.0103041	0.0028924	0	0	0	0	0	0	0	0	0	0.00301112	0	0.00302332	0.000672401	0.00158831	0.00820489	0.00382862
Idiomarinaceae	0	0	0	0	0	0.000812088	0	0	0	0	0	0	0	0	0	0	0	0	0	0	0	0	0	0
Intrasporangiaceae	0.0148743	0.0486978	0.00596885	0.00715291	0.00520437	0.00532933	0.0126459	0	0	0	0	0.0149877	0.00449409	0.00428901	0	0.524818	0	0.257618	0.0142323	0.00302332	0	0.00317662	0.0114868	0.0146308
Jiangellaceae	0	0	0	0	0	0.0146683	0	0	0	0	0	0	0	0	0	0	0	0	0	0	0	0	0	0
Kineosporiaceae	0.0032619	0	0	0.909611	0.0283875	0.165565	0	0	0	0.0239511	0.221551	0.0290387	0	0	0.00110594	0.020615	0.0660219	0.271168	0	0.0687806	0.0013448	0.0270013	0.291945	0.039175
Kofleriaceae	0	0	0	0	0	0.00664897	0	0	0	0	0	0	0.00096302	0	0	0.00126684	0.00415232	0.00184013	0	0	0	0.00516201	0.0410244	0.00307657
Kordiimonadaceae	0.00065238	0.000785448	0	0.00357645	0	0	0	0	0	0	0	0	0	0	0	0.000345502	0	0	0	0.000174423	0	0	0	0
Ktedonobacteraceae	0	0	0	0.0894113	0	0	0	0	0	0	0.00730389	0.00187347	0.00385208	0	0	0	0.0012457	0.0095352	0	0	0	0.00913278	0.00492293	0.0172288
Lachnospiraceae	0.00534952	0	0.0141655	0.166901	0	0.00360364	0.0056204	0	0	0	0	0.00327857	0	0.0017156	0	0.00149718	0	0.00702594	0.00345642	0.00273262	0	0	0.0126803	0
Lactobacillaceae	1.00258	2.81505	0.222108	0.499511	0.396478	1.25864	2.71137	2.71982	3.17644	4.36177	0.0316502	0.11475	39.3939	4.71877	9.55254	6.40389	0.830465	22.346	3.32914	0.42501	1.68436	2.06679	0.456789	36.2908
Legionellaceae	0	0	0	0	0	0.0145668	0	0	0	0	0	0	0	0	0	0	0.0153636	0	0	0	0.000504301	0.0230305	0.00969669	0.000478578
Leptospiraceae	0	0	0	0	0	0.01411	0	0	0.00815338	0.0146368	0	0	0	0	0	0	0	0	0.00121991	0	0	0	0	0.000820419
Leptotrichiaceae	0.0240076	0	0	0	0	0	0	0	0	0	0	0	0	0	0	0	0	0	0	0.000174423	0	0	0	0
Leuconostocaceae	0	0	0	0	0.00615061	0	0	0	0	0	0	0	0	0	0	0	0	0	0	0	0	0	0	0
Listeriaceae	0	0	0	0	0	0.000152267	0	0	0	0	0	0	0	0	0	0	0.0116265	0.0010037	0	0	0	0	0	0
Litoricolaceae	0	0	0	0	0	0.000862844	0	0	0	0	0	0	0	0	0	0	0	0	0	0	0	0	0.0037295	0.000205105
Marinilabiliaceae	0	0	0	0.0250352	0	0.0843557	0	0	0	0.0159674	0.0186655	0.0056204	0	0	0	0.0367384	0.0896902	0.0031784	0	0.000465127	0.0228616	0.219187	0.339235	0.00970829
Methylobacteriaceae	1.93627	9.52969	0.12316	4.57428	0.41493	0.275552	1.85473	0.316236	0.775764	0.318018	0.28404	0.211702	1.40505	7.53493	0.224874	1.59968	0.154882	0.813503	3.66746	0.121573	0.0031939	0.128653	0.130831	0.17386
Methylococcaceae	0	0	0	0	0.0018925	0	0	0	0	0	0	0	0	0	0	0	0.00207616	0	0	0	0	0	0	0.00184594
Methylocystaceae	0.0241381	0.0413146	0.12316	0.00834506	0.00141937	0.00756257	0.827604	0.795411	0	0.318018	8.78577	10.7645	0.0426939	0.0446057	0	0.299896	0.00664372	0.225499	0.0101659	0.033838	0	0.00158831	0.000745899	0
Methylophilaceae	0	0	0	0.00357645	0.00283875	0.0129427	0	0	0	0	0	0	0	0	0	0.000691005	0.0195159	0.00117099	0	0	0.000840501	0	0.0353556	0.00143573
Microbacteriaceae	0.0888542	0.134155	0.0546023	7.70606	0.0435274	1.23595	0.0159245	0	0.00994315	0.228866	8.78577	0.340034	0.0625963	0.0313098	0.00313349	0.605896	0.450942	0.969747	0.197422	0.251517	0.013448	0.0365311	0.876133	0.394963
Micrococcaceae	0.0771114	0.462001	0.0502308	1.71551	0.359574	0.424316	0.267906	0	0.0127272	0.0292736	0.189901	0.104914	0.238508	0.0355988	0	3.61925	0.0855379	2.56647	0.556076	0.0529663	0.00336201	0.0543996	0.163949	0.141249
Micromonosporaceae	0.0384904	0.0394295	0.0559895	0.343339	0.0430543	0.326003	0.0477734	0.0057848	0.00258522	0	0.198017	0.0622927	0.0648433	0.158264	0.00129026	1.4685	0.00456756	0.669137	0.635574	0.0798274	0.00739641	0.082195	0.0452015	0.0338423
Moraxellaceae	0.00221809	0.0164944	0.000126102	0.00596075	0.0567749	0.302807	0.00468367	0	0.00318181	0.0518941	0	0	0.0311376	0.127384	0.00129026	0.0152021	0.0166093	0.0118772	0.14334	0	0.0015129	0.111976	0.135604	0.0698724
Moritellaceae	0	0	0	0	0	0.00578613	0	0	0	0	0	0	0	0	0	0.000345502	0.00249139	0	0	0	0	0	0.00358032	0
Mycobacteriaceae	0.00130476	0.0061265	0.000126102	0	0	0.0349706	0	0	0	0.00798371	0	0.0206081	0	0.00471791	0	0.390418	0.00664372	0.176652	0	0.000813972	0	0	0.0113377	0.112603
Myxococcaceae	0	0	0	0	0	0.000253778	0	0	0	0	0	0	0	0.0012867	0	0	0	0	0	0	0	0	0.0119344	0
Nakamurellaceae	0	0	0.0051702	0.0798741	0	0.00725804	0	0	0.00298294	0.00665309	0.0154193	0	0	0	0	0.104918	0	0.0585495	0.00589624	0.0187214	0	0	0	0
Nannocystaceae	0	0	0	0	0.0018925	0	0	0	0	0	0	0	0	0	0	0	0	0	0	0	0	0	0	0
Natranaerobiaceae	0	0	0	0.063184	0	0	0	0	0	0	0	0	0	0	0	0	0	0.00167284	0	0	0	0	0	0
Nautiliaceae	0	0	0.000672546	0	0	0.000203022	0	0	0	0.0292736	0	0	0	0	0	0	0	0	0	0	0	0	0	0
Neisseriaceae	0	0.000471269	0	0	0.00331187	0.00893297	0	0	0	0	0	0	0.00128403	0	0	0	0	0	0	0	0	0.00158831	0.00969669	0.000273473
Nitriliruptoraceae	0	0	0	0.0524546	0	0	0	0	0	0	0	0	0	0	0	0	0	0	0	0	0	0	0	0
Nitrosomonadaceae	0	0	0	0	0	0.00147191	0	0	0	0	0	0	0	0	0	0	0	0	0	0	0	0	0	0
Nitrospiraceae	0	0	0	0	0.0123012	0	0	0	0	0	0	0	0	0	0	0	0.0141179	0	0	0.000174423	0	0.0186626	0.0626555	0
Nocardiaceae	0	0	0.000924751	0.0250352	0	0.0105064	0.0070255	0	0.00119318	0	0.0056808	0.0351275	0	0	0	0.317977	0	0.00970249	0.00426969	0.000988395	0.000672401	0	0.00164098	0.00191431
Nocardioidaceae	0.0366638	0.232336	0.502056	0.313536	0.0018925	0.0615157	5.65599	0.064597	0.00119318	0.0492329	0.305952	0.658055	0.0109142	0.0844935	0	0.171139	0.0161941	0.0700921	0.0815307	2.39372	0	0.010324	0.0657883	0.0549681
Oceanospirillaceae	0	0	0	0	0	0.000152267	0	0	0	0	0	0	0	0	0	0.000345502	0	0	0	0	0	0	0	0
Opitutaceae	0	0	0	0	0	0	0	0	0	0	0	0	0.00256805	0	0	0	0.012457	0	0	0	0	0.00277954	0.00969669	0.00041021
Oscillospiraceae	0	0	0	0	0	0	0	0	0	0	0.0056808	0	0	0	0	0	0	0	0	0.00180237	0	0	0	0
Oxalobacteraceae	0	0.000942538	0.000462375	0.0345724	0.450887	0.402441	0	0	0.000596589	0.0505635	0	0	0.00192604	0	0	0.0685246	0.216336	0.0433266	0.00142323	0	0.0018491	0.311309	0.287022	0.0157931
Paenibacillaceae	0	0	0	0	0	0.0199469	0	0	0	0	0	0	0	0.00214451	0	0	0	0	0	0	0	0	0.0902538	0
Parachlamydiaceae	0	0	0	0	0	0.000609066	0	0	0	0	0	0	0	0	0	0	0	0	0	0	0	0	0.00328196	0
Parvularculaceae	0.000391428	0.000471269	0.000378307	0	0	0	0.0056204	0	0	0.00399186	0	0.00608877	0	0	0	0	0	0	0	0	0	0	0	0
Pasteurellaceae	0	0.00172799	0	0	0.00756999	0.00741031	0	0	0	0	0	0	0.0048151	0.0012867	0	0	0	0	0.0054896	0	0	0.00317662	0.00268524	0
Patulibacteraceae	0	0	0	0	0	0	0	0	0	0.00399186	0	0	0	0.0012867	0	0	0	0	0	0	0	0	0.00104426	0
Pelobacteraceae	0	0	0	0	0	0	0	0	0	0	0	0	0	0	0	0	0.00166093	0	0	0	0	0	0	0
Peptococcaceae	0.00456666	0.0045556	0.0363595	0.948952	0.00567749	0.0589272	0	0	0.00198863	0.114433	0.0146078	0	0.0227915	0.0235896	0	0.0652999	0.0257444	0.0849804	0.000609956	0.0132561	0.000672401	0.0186626	0.0756342	0.0304239
Peptostreptococcaceae	0	0	0.0663719	0.13829	0	0	0	0	0.000795452	0.010645	0	0	0	0.00772022	0	0.00172751	0.0174398	0.0115426	0.00569292	0.0398265	0	0.00436785	0.000745899	0.0180492
Phaselicystidaceae	0	0	0	0	0.0132475	0.00812088	0	0	0	0	0	0	0	0	0	0	0	0	0	0	0	0.00119123	0.000895079	0
Phycisphaeraceae	0	0	0	0.0226509	0	0	0	0	0	0	0	0	0	0	0	0	0	0	0	0	0	0	0.0014918	0
Phyllobacteriaceae	0.0156571	0.00596941	0.00323663	0.0512625	0	0.000304533	0.116623	0.143656	0.000596589	0.103788	0.23129	0.276805	0.00385208	0.0137248	0	0.00391569	0.00249139	0.00434939	0.00203319	0.00389544	0	0	0.00253606	0.0131267
Piscirickettsiaceae	0	0	0	0	0	0.0004568	0	0	0	0	0	0	0	0	0	0	0.00207616	0	0	0	0	0.00119123	0.00134262	0.000478578
Planococcaceae	0	0	0	0	0	0.020353	0	0	0	0	0	0	0	0	0	0	0	0	0	0	0	0	0	0
Polyangiaceae	0	0	0	0	0.0165593	0.00649671	0	0	0	0	0	0	0	0	0	0	0.0244987	0	0	0	0	0.00158831	0.00313278	0.000683683
Porphyromonadaceae	0	0	0	0.0607997	0.0392693	0.155667	0	0	0	0.00399186	0.00324617	0	0.00353107	0	0	0.0049522	0.10713	0.0200741	0	0.00110468	0.00672401	0.0937103	0.404576	0.00895624
Prevotellaceae	0	0.0377015	0.000126102	0.00357645	0.0563018	0.161758	0	0	0	0	0.00243463	0	0.0256805	0	0.000737292	0.021306	0.0419385	0.0117099	0.00935265	0	0.00689211	0.113564	0.135903	0.0154512
Prochlorococcaceae	0	0.0463415	0.0130306	0	0.00567749	0	0	0	0	0.0239511	0	0	0	0.0141537	0	0	0	0.000501853	0.000609956	0	0	0.00158831	0	0.000205105
Prochlorotrichaceae	0.000782856	0.177511	0.000126102	0	0	0	0	0.0134979	0	0	0	0	0	0.0587594	0	0	0	0	0	0	0	0	0	0
Prolixibacter	0	0	0	0	0	0	0	0	0	0	0	0	0	0	0	0	0	0.000669137	0	0	0	0	0.0014918	0
Promicromonosporaceae	0	0	0	0	0	0	0	0	0	0	0	0.00187347	0	0	0	0	0	0.0010037	0	0	0	0	0	0
Propionibacteriaceae	0.769156	2.10265	0.987046	14.3714	2.97311	6.01093	1.12923	0.182221	0.119119	1.51691	1.45753	0.975607	1.53794	1.43596	0.0230404	11.9053	0.756138	8.96945	8.58553	1.35643	0.0450509	1.96514	0.0014918	0.810437
Pseudoalteromonadaceae	0	0	0	0	0	0.00517706	0	0	0	0	0	0	0	0	0	0	0.00830465	0	0	0	0	0	0	0
Pseudomonadaceae	0	0.0138239	0	0.0333802	0.200132	0.33996	0	0	0	0	0.00243463	0	0.0706215	0	0	0.0378901	0.131213	0.0031784	0.0182987	0	0.001681	0.172332	0.384138	0.020237
Pseudonocardiaceae	0.0225724	0.101323	0.0408151	2.93269	0.053463	0.0837974	0.00468367	0	0.000795452	0.0359267	0.129847	0.0978886	0.0112352	0.0205873	0	1.13325	0.0145331	1.0191	0.0390372	0.049943	0.0028577	0.0416931	0.209299	0.181586
Psychromonadaceae	0	0	0	0	0	0.00187795	0	0	0	0.00931433	0	0	0	0	0	0.000806172	0	0.000836421	0	0	0	0	0	0.00321331
Rarobacteraceae	0	0	0	0	0	0.000355289	0	0	0	0	0	0	0	0	0	0	0	0	0	0	0	0	0	0.000205105
Rhizobiaceae	0.000521904	0.00439851	0.00992006	0.24916	0.0018925	0.0178152	0.00936733	0	0.00278408	0	0.0105501	0.00468367	0.00096302	0	0	0.128412	0.00166093	0.0767835	0	0.00401172	0	0	0.00268524	0.00779398
Rhodobacteraceae	0.0225724	0.0537247	0.161579	0.114446	0.00425812	0.00771484	0.156434	0.102198	0.00198863	0.942078	0.895132	1.05101	0.0189394	0.0210162	0.00350214	0.0796959	0.00332186	0.0980286	0.0563192	0.0188376	0.00739641	0.00277954	0.000895079	0.00656335
Rhodobiaceae	5.36296	2.16061	1.31886	0.872654	0.133894	0.0496897	44.0962	43.0524	0.0519032	56.9345	77.2922	78.8659	1.91545	3.73273	0.0254366	2.62582	0.116265	2.14157	1.01212	0.360531	0.0102541	0.0738564	0.00477375	0.00690519
Rhodocyclaceae	0	0	0	0	0.0255487	0.0561356	0	0	0	0	0	0	0	0	0	0	0.0402775	0	0.0032531	0	0.0020172	0.0579733	0.079662	0.00594804
Rhodospirillaceae	0.20289	0.137768	0.168977	0.320689	0.079958	0.0352243	0.475392	0.265137	0.0105397	1.08046	1.32444	1.0571	0.0548921	0.104223	0.00165891	1.06495	0.0543954	0.627483	0.0620122	0.0962813	0.00672401	0.035737	0.0199901	0.0951686
Rhodothermaceae	0	0	0	0	0	0	0	0	0	0	0	0	0	0	0	0	0	0	0	0	0.000504301	0	0	0
Rikenellaceae	0	0	0	0	0	0.032179	0	0	0	0	0.00486926	0	0	0	0	0	0.00290663	0.00384754	0	0	0.0030258	0.00635324	0.0504228	0.0108706
Rubrobacteraceae	0	0.0015709	0	0	0.00662374	0	0	0	0	0	0	0	0	0	0	0	0	0	0	0	0	0	0.000745899	0
Ruminococcaceae	0.00156571	0	0.0117275	0.513817	30.8127	0.0077656	0	0	0	0.00532248	0.00243463	0	0	0	0	0	0.00539802	0.020576	0	0.00610479	0	0.00635324	0.00984587	0.0380128
Sanguibacteraceae	0	0	0	0.0119215	0	0.000304533	0	0	0	0	0.00486926	0	0	0	0	0.0103651	0	0.0264309	0.00528628	0	0	0	0	0.000683683
Saprospiraceae	0	0	0	0.00357645	0	0.0440558	0	0	0	0	0.00324617	0	0	0	0	0	0.0419385	0.000669137	0	0.000174423	0	0.00794155	0.0122327	0.00205105
Segniliparaceae	0	0	0	0	0	0	0	0	0	0	0	0	0.00224705	0	0	0.00115167	0	0	0	0	0	0	0	0
Shewanellaceae	0.288874	2.96098	0.0117275	3.73143	0	30.6425	0.985912	0.497493	0.0910039	6.69301	0.0511272	0.0154561	3.68484	3.61135	0.271139	10.0769	26.5686	8.65729	6.96142	0.0254657	0.327123	26.8329	28.5005	7.78646
Sinobacteraceae	0	0	0	0	0	0	0	0	0	0	0	0	0	0	0	0	0	0.00117099	0	0	0	0	0.00208852	0
Solirubrobacteraceae	0	0.00471269	0	0	0.0132475	0	0	0	0	0	0	0	0	0.00986472	0	0.00115167	0	0	0.00487965	0	0	0	0.00999505	0
Sphaerobacteraceae	0	0	0	0	0	0.0350721	0	0	0	0	0	0	0	0.00943582	0	0	0	0	0	0.00151166	0.000504301	0.0210451	0.00343114	0.00663172
Sphingobacteriaceae	0.000391428	0	0.000126102	0.0309959	0	0.225304	0	0	0	0.00931433	0.00811543	0.0014051	0.0227915	0.00943582	0.00147458	0.00046067	0.139518	0.0122117	0.000813274	0.000174423	0.00689211	0.144536	0.437395	0.0257065
Sphingomonadaceae	0.23838	0.329731	0.091088	3.10317	0.0633986	0.121356	0.568129	27.5077	0.0103409	0.58148	1.24978	0.572812	0.0609913	0.482085	0.00903183	0.703328	0.089275	0.519919	0.0853938	0.423556	0.00537921	0.0504288	0.0702637	0.0717867
Spirochaetaceae	0	0	0	0.0143058	0	0.0866904	0	0	0	0.0239511	0.00486926	0	0	0	0	0.00241852	0.127476	0.00936792	0	0	0.00487491	0.100461	0.294183	0.0167502
Spiroplasmataceae	0	0	0	0	0	0	0	0	0	0	0	0	0	0	0	0	0	0	0	0	0	0.00277954	0	0
Sporichthyaceae	0	0	0	0	0	0	0	0	0	0	0	0	0.00385208	0	0	0	0	0	0	0	0	0	0	0
Streptococcaceae	0.00169619	0.00204217	0.000336276	0	0.0402156	0.131457	0.0084306	0	0	0	0	0	0.0243965	0.0175849	0	0.0391569	0.0340491	0.0319513	0.0675018	0	0.0011767	0.0087357	0.0701145	0.00724704
Streptomycetaceae	0.00782856	0.00219926	0.00159731	0.0643761	0.0108819	0.00360364	0.0014051	0	0	0.00532248	0.00324617	0.00796223	0.00096302	0.00214451	0	0.376598	0	0.406166	0.00813274	0.00220935	0	0.00476493	0.000447539	0.000546946
Streptosporangiaceae	0	0	0.00327869	0	0	0	0	0	0	0	0	0.00796223	0	0	0	0	0.00249139	0	0.00121991	0	0	0	0	0
Succinivibrionaceae	0.00534952	0.0179082	0.0472468	0.342147	0.290025	0.028017	0.0271653	0	0	0.158344	0.019477	0.00234183	0	0.0012867	0	0.43349	0.0660219	0.165779	0.00101659	0.0646526	0	0.0420902	0.00119344	0.1433
Sulfurovum	0	0	0	0	0	0	0	0	0	0	0	0	0	0	0	0	0	0	0	0	0	0	0.000895079	0
Sutterellaceae	0	0	0	0	0.0018925	0.00822239	0	0	0	0	0	0	0	0	0	0	0.0012457	0	0	0	0	0	0	0.000273473
Synergistaceae	0	0	0.000630518	0	0	0.00974506	0.00234183	0	0	0	0	0	0	0	0	0	0	0	0	0	0	0	0	0
Syntrophobacteraceae	0	0	0	0	0	0	0	0	0	0	0	0	0	0	0	0	0	0	0	0	0	0	0	0.00041021
Syntrophaceae	0	0	0	0	0.00946248	0.00340062	0	0	0	0	0	0	0	0	0	0	0.00373709	0	0.000609956	0	0	0	0.0143213	0
Syntrophomonadaceae	0	0	0	0	0	0	0	0	0	0	0	0	0	0	0	0	0.00830465	0	0	0	0	0	0.00432621	0
Syntrophorhabdaceae	0	0	0	0	0	0	0	0	0	0	0	0	0	0	0	0	0	0	0	0	0	0	0	0
Thermaceae	0	0.0166515	0.0303069	0.0655683	0	0.0982627	0.0014051	0	0	0.00399186	0.00486926	0	0	0	0	0.0475642	0.00373709	0.0478433	0.0158588	0.0150585	0.000504301	0.025413	0.0584785	0.00396536
Thermoactinomycetaceae	0.00913333	0.00314179	0.00954184	0	0	0.0286261	0	0	0	0.0399186	0	0	0.00321007	0.00428901	0	0.000806172	0	0	0.00365973	0.000755831	0	0	0.0161114	0.00526436
Thermoanaerobacteraceae	0	0	0	0.231277	0	0.000152267	0	0	0	0.00931433	0.0056808	0.00327857	0	0	0	0.0679488	0.00871988	0.0781217	0	0.00151166	0	0	0.0107409	0.0030082
Thermoanaerobacterales Family III. Incertae Sedis	0	0	0	0.0810663	0	0	0	0	0	0	0	0	0	0.00986472	0	0	0.00498279	0	0	0.000813972	0	0	0.00432621	0.000888787
Thermoanaerobacterales Family IV. Incertae Sedis	0	0	0	0.063184	0	0.00431422	0	0	0	0	0	0	0	0	0	0	0	0	0	0	0	0	0	0
Thermodesulfobacteriaceae	0	0	0	0	0	0	0	0	0	0	0	0	0	0	0	0	0	0	0	0	0	0	0.00104426	0.000957156
Thermodesulfobiaceae	0	0	0.000126104	0.121599	0	0.0254285	0	0	0	0.017298	0	0	0	0	0	0.0669123	0.0132874	0.00518581	0	0.00709318	0	0	0.00492293	0
Thermogemmatisporaceae	0	0.00125672	0.000420345	0.0321881	0	0.00269004	0	0	0	0	0	0	0	0	0	0	0	0.00468396	0	0.000581409	0	0	0.00193934	0.0071103
Thermomonosporaceae	0	0	0.00399328	0	0	0	0	0	0	0.0133062	0.0559965	0.0796223	0.00256805	0	0	0.00115167	0	0.00401482	0	0.000174423	0	0.00595616	0	0
Thermosporotrichaceae	0	0	0	0.125176	0	0.000253778	0	0	0	0	0	0	0	0	0	0.00552804	0	0	0	0.000174423	0	0	0.000596719	0.0071103
Thermotogaceae	0.000391428	0.010525	0.0178226	0.200281	0.0529899	0.0170031	0.0014051	0	0	0.017298	0.0649235	0.037001	0	0	0	0.00195785	0.0112113	0.044163	0	0.00563966	0.000504301	0.00158831	0.0113377	0.0236554
Thioalkalispiraceae	0	0	0	0	0	0	0	0	0	0	0	0	0	0	0	0	0	0	0	0	0	0	0.00238688	0
Thiotrichaceae	0.01096	0.0155519	0.00538042	0.0119215	0.00567749	0.00253778	0.00515203	0	0.000795452	0.0652003	0	0.00796223	0.00385208	0.0017156	0.000552969	0.0666819	0.00166093	0.0324531	0.0022365	0.00505825	0	0.00555909	0.00193934	0.00396536
Tsukamurellaceae	0	0	0	0	0.00993561	0	0	0	0	0	0	0	0	0	0	0	0	0	0	0	0	0	0.000447539	0
Unclassified	2.72734	1.89057	0.805423	1.72385	0.0212906	0.314126	1.2023	0.175472	0.121108	0.955384	0.159063	0.042153	1.20056	1.42996	0.0412883	3.22354	0.0938425	1.79279	3.529	0.851066	0.141709	0.132624	0.125311	0.0953737
Veillonellaceae	0	0	0	0.0107294	0	0.0781127	0	0	0	0.00532248	0	0	0	0	0	0.00115167	0.0851226	0.000836421	0.00386305	0	0.001681	0.0937103	0.0977128	0.0257065
Verrucomicrobia subdivision 3	0	0	0	0	0	0.0169523	0	0	0	0.00931433	0	0	0	0	0	0	0.0012457	0.000501853	0	0	0	0	0	0.00376025
Verrucomicrobiaceae	0	0	0	0	0.00283875	0.0461875	0	0	0	0.0146368	0	0	0	0.00300231	0	0.00230335	0.051904	0.0215797	0	0	0	0.0591645	0.0810046	0.000615314
Vibrionaceae	0	0.00267052	0	0	0	0.000203022	0	0	0	0	0	0	0.00128403	0	0	0	0	0	0	0	0	0.00158831	0	0
Williamsiaceae	0	0	0.0135351	0	0	0	0	0	0	0.00399186	0.0170424	0	0	0	0	0	0	0	0	0.00500011	0	0.0119123	0	0
Xanthobacteraceae	0.0032619	0	0.0118958	0.039341	0	0.00492329	0.00374693	0	0.000596589	0.00931433	0.00730389	0.00187347	0	0.00686242	0	0.00195785	0	0	0.00345642	0.000174423	0	0	0.00134262	0.00697356
Xanthomonadaceae	0	0.00361306	0	0	0.00851624	0.0478625	0.0028102	0	0	0.0119756	0	0	0.0205444	0.0012867	0	0	0.0249139	0.000501853	0.0715681	0	0	0.0424873	0.0140229	0

## Sheet: OTUs Fig3
Strain	dif-key (housed with yw)		pirk;trabid (housed with yw)		yw (housed with dif-key)		yw (housed with pirk;trabid)
Family	2	14	2	14	2	14	2	14
Acetobacteraceae	18.4486	15.7475	12.0614	87.409	7.75431	8.73435	17.0892	80.9198
Acholeplasmataceae	0	0.0082905	0	0	0	0	0.00236033	0
Acidaminococcaceae	0	0	0	0	0	0	0	0
Acidimicrobiaceae	0.0893934	0.131373	0	0.00441782	0	0.00407703	0.2011	0
Aciditerrimonas	0	0	0	0	0	0	0.0623126	0.0099366
Acidobacteriaceae	0.00839938	0	0	0	0	0	0.0014162	0
Acidothermaceae	0	0	0	0	0	0	0	0.00138008
Actinomycetaceae	0	0.0197697	0.00222895	0	0	0	0.0014162	0
Aerococcaceae	0.00719947	0	0	0	0	0	0	0
Aeromonadaceae	0	0.00318865	0	0	0	0	0	0
Alcaligenaceae	0	0.00255092	0	0	0	0	0	0
Alicyclobacillaceae	0.00239982	0	0	0	0	0	0	0
Alkalimonas	0	0	0	0	0	0	0	0
Alteromonadaceae	0	0	0	0	0	0	0	0
Anaerolineaceae	0	0	0	0	0	0	0	0
Armatimonadaceae	0	0.0159433	0.00167171	0.00192079	0	0	0.00991338	0
Aquificaceae	0	0	0.00167171	0	0	0	0	0
Aurantimonadaceae	0.0113992	0	0	0	0	0	0.00188826	0
Bacillaceae	0.0491964	0.0159433	0.070769	0.00192079	0	0	0	0
Bacillales incertae sedis	0	0	0.00557237	0	0	0	0	0
Bacteriovoracaceae	0.00719947	0.00765277	0.00947302	0.000576237	0.00597098	0	0	0
Bacteroidaceae	0	0	0	0	0	0	0	0
Bacteroidetes Order III. Incertae sedis	0.00179987	0	0	0	0	0	0	0
Bartonellaceae	0.00179987	0	0	0	0	0	0.0014162	0
Bdellovibrionaceae	0.102592	0.268485	0.011702	0.0209366	0.00597098	0.0122311	0.0254915	0.00082805
Beijerinckiaceae	0	0.0102037	0	0	0	0	0.0014162	0.0176651
Beutenbergiaceae	0	0	0	0	0	0	0	0
Bifidobacteriaceae	0.0197985	0.0797163	0.0100303	0.00230495	0.00796131	0	0.00566479	0
Brachyspiraceae	0	0.0159433	0.00390066	0.00806732	0	0	0	0
Bradyrhizobiaceae	0.316777	0.207262	0.0663111	0.0161346	0.0258743	0.0326162	0.0519272	0.0237374
Brevibacteriaceae	0.026398	0.026147	0.0250756	0.000768316	0	0	0	0.00110407
Brucellaceae	0	0	0	0	0	0	0	0
Bryobacter	0.00719947	0.0127546	0.00167171	0	0	0	0	0
Burkholderiaceae	0.00959929	0.0153055	0.0100303	0	0	0	0	0
Caldicoprobacteraceae	0	0	0	0	0	0	0.00566479	0
Caldilineaceae	0	0	0	0	0	0	0.0302122	0
Campylobacteraceae	0.0665951	0.0765277	0.0133737	0.0147901	0.0417969	0.00951307	0.00708098	0.00524432
Candidatus Xiphinematobacter	0	0.023596	0	0	0	0	0.00236033	0.00082805
Carnobacteriaceae	0.00899933	0.0210451	0.0250756	0.0203604	0	0	0	0.00220813
Catenulisporaceae	0	0.371797	0.00334342	0.00384158	0.0378162	0.00407703	0.0259636	0.00303618
Caulobacteraceae	1.27791	0.586712	0.070769	0.0624257	0.129371	0.0530014	0.0944131	0.00800448
Cellulomonadaceae	0	0	0	0	0.0179129	0	0.00660892	0
Chitinophagaceae	0.0527961	0.0229583	0.0852572	0.000576237	0	0	0	0
Chlorobiaceae	0.00359973	0	0.00167171	0	0	0	0	0
Chloroflexaceae	0	0.0127546	0	0	0	0.00407703	0.0165223	0
Chromatiaceae	0	0	0	0	0	0	0	0
Chthonomonadaceae	0	0	0	0	0	0	0	0
Chthoniobacter	0	0.00191319	0.0122592	0	0	0	0	0
Clostridiaceae	0.758344	1.77225	0.112562	0.114479	0.252772	0.0774635	0.306843	0.0240134
Clostridiales Family XI. Incertae Sedis	0.12899	0.0248715	0.011702	0.00672277	0.0855841	0.0407703	0.0523993	0.00772847
Clostridiales Family XII. Incertae Sedis	0.0107992	0.0216828	0.00501513	0	0	0	0	0
Clostridiales Family XIII. Incertae Sedis	0.0125991	0.0153055	0.00724407	0	0	0	0.0014162	0.00082805
Clostridiales Family XIV. Incertae Sedis	0	0	0	0	0	0	0	0
Clostridiales Family XIX. Incertae Sedis	0	0	0	0	0	0	0	0
Cohaesibacteraceae	0	0.00191319	0	0	0	0	0	0
Colwelliaceae	0	0.00191319	0	0	0	0	0	0
Comamonadaceae	0.527961	0.323329	0.44356	0.012101	0.0437872	0.0285392	0.00849718	0.0033122
Conexibacteraceae	0	0	0	0	0	0	0	0
Coriobacteriaceae	0	0.0216828	0.00334342	0.00979603	0	0	0.00188826	0.00276017
Corynebacteriaceae	2.78379	4.24792	1.07157	0.135224	0.605059	0.788226	0.762858	0.0792168
Coxiellaceae	0.00299978	0	0	0	0	0	0	0
Cryomorphaceae	0.179387	0.119893	0.440774	0.00249703	0.0139323	0	0.00188826	0.00193212
Cryptosporangiaceae	0	0	0	0	0	0	0.0198268	0
Cyclobacteriaceae	0.00179987	0.00446412	0	0	0	0	0	0
Cystobacteraceae	0	0	0	0	0	0	0	0
Cytophagaceae	0.175787	0.28953	0.56671	0.00480198	0.0835937	0.0978487	0.0165223	0.00386423
Deferribacteraceae	0	0	0	0	0	0	0	0
Deinococcaceae	0.0155988	0.033162	0.0178316	0.00557029	0.011942	0.00815406	0	0
Demequinaceae	0	0	0	0.000576237	0	0	0	0
Dermabacteraceae	0	0	0	0	0	0	0	0
Dermacoccaceae	0.00719947	0	0.00445789	0	0	0	0.00849718	0
Dermatophilaceae	0	0	0	0	0	0	0	0
Desulfobacteraceae	0	0.00510185	0.00780131	0	0	0	0	0
Desulfobulbaceae	0.00659951	0.00382638	0.0133737	0	0	0	0	0
Desulfohalobiaceae	0	0	0	0	0	0	0	0
Desulfomicrobiaceae	0	0	0	0	0	0	0	0
Desulfonatronumaceae	0	0	0.00390066	0	0	0	0	0
Desulfovibrionaceae	0.0323976	0.0172187	0.0284191	0.000576237	0	0	0	0
Desulfurobacteriaceae	0	0	0.00557237	0	0	0	0	0
Desulfurellaceae	0	0	0.00947302	0	0	0	0	0
Desulfuromonadaceae	0	0	0.00947302	0	0	0	0	0
Dictyoglomaceae	0	0	0	0	0	0	0.00708098	0
Dietziaceae	0.0191986	0.00255092	0.018946	0	0	0	0.00708098	0
Ectothiorhodospiraceae	0	0.00191319	0.00780131	0	0	0	0	0
Elusimicrobiaceae	0	0.00318865	0	0	0	0	0	0
Enterobacteriaceae	0.230383	0.0172187	0.0768986	0.00249703	0	0	0.0014162	0
Enterococcaceae	0.187186	0.192595	0.124264	0.00633861	0.0238839	0.0149491	0.00708098	0.00193212
Erysipelotrichaceae	0	0.00191319	0.00947302	0	0	0	0	0
Erythrobacteraceae	0.00419969	0.0350752	0.00167171	0	0	0	0.0118016	0
Eubacteriaceae	0.013199	0.0491053	0	0.00691485	0	0	0.0136899	0.00082805
Ferrimonadaceae	0	0.00446412	0.00167171	0	0	0	0	0
Fibrobacteraceae	0	0	0.00222895	0	0	0.00679505	0	0
Flammeovirgaceae	0	0.016581	0.0167171	0	0	0	0	0
Flavobacteriaceae	2.79219	2.57579	6.83785	0.130998	0.599088	0.65912	0.237921	0.0513391
Fusobacteriaceae	0.0053996	0	0	0	0	0	0	0
Geminicoccus	0.0053996	0	0	0	0	0.00815406	0.0302122	0
Gemmatimonadaceae	0	0	0.0139309	0	0	0	0	0
Geobacteraceae	0.00419969	0.00956596	0.0144881	0	0	0	0	0
Geodermatophilaceae	0	0.0197697	0	0	0	0	0.0330446	0
Gordoniaceae	0	0.0286979	0.0206178	0.00422574	0	0.0176671	0.00755305	0
Halomonadaceae	26.9332	17.5555	36.8495	1.6999	3.46914	3.83105	1.60266	0.497658
Halothiobacillaceae	0	0	0	0	0	0	0	0
Helicobacteraceae	0.0119991	0.0286979	0.00390066	0.00672277	0.0179129	0.00407703	0.0741143	0.00303618
Heliobacteriaceae	0.0119991	0.241062	0	0.00345742	0	0	0.0184106	0.00386423
Herpetosiphonaceae	0	0	0	0	0	0	0.0174664	0
Holophagaceae	0.120591	0.0784409	0.04235	0.000576237	0	0	0	0
Hydrogenimonaceae	0	0	0	0	0	0	0.00283239	0
Hydrogenophilaceae	0	0.00701504	0	0	0	0	0	0
Hydrogenothermaceae	0.00239982	0.0350752	0.00390066	0	0.00597098	0.00679505	0.0259636	0.00082805
Hyphomicrobiaceae	0.181787	0.531867	0.0351059	0.0495564	0.521466	0.318008	0.338943	0.346953
Hyphomonadaceae	0.040797	0	0.0061296	0.00249703	0.0139323	0	0.00377652	0
Iamiaceae	0.13079	0.0082905	0	0.00576237	0	0	0.120849	0
Ignavibacteriaceae	0	0.00446412	0	0	0	0	0	0
Intrasporangiaceae	0.0113992	0.0191319	0.00891579	0.00249703	0	0	2.7394	0
Kineosporiaceae	0.174587	0.777394	0.0908296	0.0140218	0.0477678	0.0448473	0.175608	0.0129728
Kofleriaceae	0	0	0.00891579	0	0	0	0	0
Kordiimonadaceae	0	0	0	0	0	0	0	0
Ktedonobacteraceae	0	0.0197697	0.0061296	0	0.011942	0	0.0136899	0
Lachnospiraceae	0.00359973	0.0650485	0.00167171	0.00441782	0.0179129	0.00815406	0.0103854	0
Lactobacillaceae	11.4969	13.8056	17.5457	7.19739	2.15154	5.4673	1.39637	1.44964
Legionellaceae	0.0107992	0.00382638	0.00891579	0	0	0	0	0
Leptospiraceae	0	0	0	0	0	0	0	0
Leptotrichiaceae	0	0	0	0	0	0	0.00991338	0
Leuconostocaceae	0	0.00255092	0	0	0	0	0	0
Listeriaceae	0	0	0	0	0	0	0	0
Litoricolaceae	0	0	0	0	0	0	0	0
Marinilabiliaceae	0.0209984	0.0573958	0.251314	0.00768316	0	0.0163081	0.00236033	0.00110407
Methylobacteriaceae	1.12372	1.11475	0.202834	0.067996	0.205004	0.194338	0.184578	0.0402984
Methylococcaceae	0	0.00191319	0	0	0	0	0	0
Methylocystaceae	0.0713947	0.100761	0.00167171	0.00480198	1.41711	0.80997	0.777492	0.203976
Methylophilaceae	0.0227983	0.0121169	0.0250756	0	0	0	0	0
Microbacteriaceae	1.00673	4.82698	0.54442	0.110061	0.320443	0.519142	0.330446	0.0615517
Micrococcaceae	0.485364	0.506996	0.245741	0.0587762	0.113449	0.108721	0.0608965	0.0342261
Micromonosporaceae	0.165588	0.201523	0.0312052	0.0119089	0.0398065	0.0312572	0.0368211	0.0184931
Moraxellaceae	0.387571	0.234685	0.0468079	0.000576237	0.00597098	0	0.0014162	0
Moritellaceae	0.00179987	0	0	0	0	0	0	0
Mycobacteriaceae	0	0.102675	0.0429072	0.0036495	0	0.00679505	0.0349328	0
Myxococcaceae	0	0	0	0	0	0	0	0
Nakamurellaceae	0	0	0.00222895	0	0	0	0.0401256	0
Nannocystaceae	0	0	0	0	0	0	0	0
Natranaerobiaceae	0	0.00191319	0	0	0	0	0.00991338	0
Nautiliaceae	0	0	0.00167171	0	0	0.00543604	0	0
Neisseriaceae	0.00179987	0	0.00390066	0	0	0	0	0
Nitriliruptoraceae	0	0	0	0	0	0	0	0
Nitrospiraceae	0.00839938	0.0223206	0.0061296	0	0	0.0190261	0	0
Nocardiaceae	0	0.0440034	0	0.00268911	0	0.00407703	0.0736422	0.00082805
Nocardioidaceae	0.182387	0.212364	0.124264	0.00345742	0.0457775	1.73681	9.67121	0.0129728
Oceanospirillaceae	0	0	0	0	0	0	0	0
Opitutaceae	0.00839938	0	0	0	0	0	0	0
Oscillospiraceae	0	0	0	0	0	0	0	0
Oxalobacteraceae	0.26398	0.124357	0.134294	0.00307326	0.0417969	0.0163081	0.0014162	0.00414025
Paenibacillaceae	0.00419969	0.00765277	0	0	0	0	0	0
Parachlamydiaceae	0	0	0	0	0	0	0	0
Parvularculaceae	0	0	0	0	0.00597098	0.00407703	0.0118016	0.0016561
Pasteurellaceae	0	0	0.00167171	0	0	0	0	0
Patulibacteraceae	0	0	0	0	0	0	0	0
Pelobacteraceae	0	0	0	0	0	0	0	0
Peptococcaceae	0.159588	0.425366	0.0206178	0.0163267	0.0278646	0.0244622	0.0627847	0.00910855
Peptostreptococcaceae	0.0227983	0	0.0111447	0.00499405	0	0	0.00236033	0.00082805
Phaselicystidaceae	0	0.00446412	0	0	0	0	0	0
Phycisphaeraceae	0	0	0	0	0	0	0	0
Phyllobacteriaceae	0.00719947	0.033162	0	0.00115247	0.199033	0.148132	0.129346	0.032846
Piscirickettsiaceae	0	0	0	0	0	0	0	0
Planococcaceae	0	0.00255092	0	0	0	0	0	0
Polyangiaceae	0	0.00255092	0	0	0	0	0	0
Porphyromonadaceae	0.0623954	0.0280602	0.172186	0.00230495	0	0	0	0
Prevotellaceae	0	0.0121169	0.00668684	0	0	0	0	0
Prochlorococcaceae	0.00179987	0.00382638	0	0	0	0	0.0014162	0
Prochlorotrichaceae	0	0	0	0	0	0	0.00472066	0
Prolixibacter	0	0	0	0	0	0	0	0
Promicromonosporaceae	0	0	0	0	0	0	0	0
Propionibacteriaceae	3.42515	6.2606	2.45184	0.322885	0.833947	1.36716	1.4162	0.20094
Pseudoalteromonadaceae	0	0	0	0	0	0	0	0
Pseudomonadaceae	0.00419969	6.2606	0.125378	0.024394	0	0.0135901	0.0014162	0
Pseudonocardiaceae	0.259781	0.859023	0.121478	0	0.0557292	0.0557194	4.10319	0.00800448
Psychromonadaceae	0	0	0	0	0	0	0	0
Rarobacteraceae	0	0	0	0	0	0	0	0
Rhizobiaceae	0.00719947	0.0420902	0.00947302	0.000768316	0	0	0.0014162	0
Rhodobacteraceae	0.0419969	0.188131	0.00167171	0.230111	1.6878	0.949948	0.858215	0.330392
Rhodobiaceae	6.90129	8.41677	0.482567	0.740081	74.0043	69.6234	50.2693	14.8414
Rhodocyclaceae	0.0227983	0.0280602	0.0228467	0.000576237	0	0	0	0
Rhodospirillaceae	0.695948	0.959147	0.116462	0.0950791	0.897637	0.824919	2.44813	0.212257
Rhodothermaceae	0	0	0	0	0	0	0	0
Rikenellaceae	0.00899933	0.00191319	0.00501513	0	0	0.00407703	0	0
Rubrobacteraceae	0	0	0.00334342	0	0	0	0	0
Ruminococcaceae	0.0881935	0.0918332	0.00557237	0	0	0	0	0
Sanguibacteraceae	0	0	0	0	0	0	0.0014162	0
Saprospiraceae	0	0.00191319	0.00780131	0.000576244	0	0	0	0
Segniliparaceae	0	0	0	0	0	0	0	0
Shewanellaceae	14.3293	6.33841	16.9589	0.000576244	2.0978	1.5683	0.648146	0.209497
Sinobacteraceae	0	0	0	0	0	0	0	0
Sneathiellaceae	0	0	0	0	0	0	0.00236033	0
Solirubrobacteraceae	0	0.00701504	0	0.000576244	0	0	0	0
Sphaerobacteraceae	0.0491964	0	0	0	0	0	0.13265	0
Sphingobacteriaceae	0.0599956	0.0542071	0.181659	0.00326538	0	0.00679505	0.00283239	0
Sphingomonadaceae	0.511762	0.619874	0.124821	0.0923911	1.45095	0.615631	2.00203	0.0734204
Spirochaetaceae	0.0449967	0.0280602	0.0607388	0.00172873	0.00597098	0.00407703	0.0014162	0.00082805
Spiroplasmataceae	0	0	0	0	0	0	0	0
Sporichthyaceae	0	0	0	0	0	0	0	0
Streptococcaceae	0.0449967	0.0223206	0.0958447	0.000768325	0.00597098	0.00407703	0.00236033	0
Streptomycetaceae	0.0245982	0.00956596	0.00167171	0.00518619	0	0.0258212	0.342248	0.00082805
Streptosporangiaceae	0	0.0127546	0	0	0	0	0	0
Succinivibrionaceae	0.161388	0.0452789	0.0278618	0.315974	0.091555	0.356061	0.188826	0.00745245
Sulfurovum	0	0	0	0	0	0	0	0
Sutterellaceae	0	0.00191319	0	0	0	0	0	0
Synergistaceae	0	0	0	0	0	0	0.014634	0
Syntrophobacteraceae	0	0	0.00445789	0	0	0	0	0
Syntrophaceae	0	0	0.0061296	0	0	0	0	0
Syntrophomonadaceae	0	0	0	0	0	0	0	0
Syntrophorhabdaceae	0	0	0	0	0	0	0	0
Thermaceae	0.0413969	0.279326	0.00780131	0.0136378	0	0.0244622	0.014634	0.00220813
Thermoactinomycetaceae	0	0.00255092	0	0	0	0	0.0665612	0
Thermoanaerobacteraceae	0.0329976	0.0369884	0	0	0	0.0190261	0.00566479	0
Thermoanaerobacterales Family III. Incertae Sedis	0	0	0	0	0	0	0	0
Thermoanaerobacterales Family IV. Incertae Sedis	0	0	0	0	0	0	0	0
Thermodesulfobacteriaceae	0.0305977	0	0	0	0	0	0	0
Thermodesulfobiaceae	0	0	0	0	0	0.00951307	0	0
Thermogemmatisporaceae	0	0.00510185	0	0.00153665	0	0.00407703	0.00849718	0
Thermomonosporaceae	0	0.00191319	0.00167171	0	0	0.293546	0.0396535	0.00110407
Thermosporotrichaceae	0.0305977	0.00446412	0	0	0	0	0	0
Thermotogaceae	0.154789	0.130735	0.00724407	0.00192081	0.011942	0.0108721	0.0486227	0.00303618
Thioalkalispiraceae	0	0	0	0	0	0	0	0
Thiotrichaceae	0.0371972	0.0420902	0.00780131	0.00364954	0.0477678	0.0611554	0.0561758	0.00883253
Tsukamurellaceae	0	0	0	0	0	0	0	0.00082805
Unclassified	1.25391	6.53036	0.124264	0.0491728	0.374181	0.222878	0.143036	0.186035
Veillonellaceae	0.0191986	0.0707881	0.0590671	0.000768325	0	0	0	0
Verrucomicrobia subdivision 3	0.0101992	0.00191319	0	0	0	0	0	0
Verrucomicrobiaceae	0.00239982	0.023596	0.0495941	0	0	0	0.0014162	0
Vibrionaceae	0	0	0	0	0	0	0	0
Williamsiaceae	0	0	0.00334342	0	0	0	0.0014162	0
Xanthobacteraceae	0	0	0.00501513	0	0.00796131	0.00815406	0.00613685	0.00441627
Xanthomonadaceae	0.00659951	0.00573958	0.0234039	0	0	0	0	0
