# Supplementary material for: Interaction Between Familial Transmission and a Constitutively Active Immune System Shapes Gut Microbiota in Drosophila melanogaster
Source: Genetics. 2017 Apr 14;206(2):889–904. doi: 10.1534/genetics.116.190215 (PMC5499193; doi:10.1534/genetics.116.190215)
Supplement: Supplementary file 12 [file 889TableS4.xlsx]

## Sheet: CR samples
	Strain	DGRP-208														yw														dif-key														pirk;trabid
	Age (days)	2		7		7 R		14		20		20 R		40		2		7		7 R		14		20		20 R		40		2		7		7 R		14		20		20 R		40		2		7		7 R
		t test		t test		t test		t test		t test		t test		t test		t test		t test		t test		t test		t test		t test		t test		t test		t test		t test		t test		t test		t test		t test		t test		t test		t test
		Shannon H	Simpson	Shannon H	Simpson	Shannon H	Simpson	Shannon H	Simpson	Shannon H	Simpson	Shannon H	Simpson	Shannon H	Simpson	Shannon H	Simpson	Shannon H	Simpson	Shannon H	Simpson	Shannon H	Simpson	Shannon H	Simpson	Shannon H	Simpson	Shannon H	Simpson	Shannon H	Simpson	Shannon H	Simpson	Shannon H	Simpson	Shannon H	Simpson	Shannon H	Simpson	Shannon H	Simpson	Shannon H	Simpson	Shannon H	Simpson	Shannon H	Simpson	Shannon H	Simpson
DGRP-208	2	1	1	0.0006	<0.0001	0.0004	<0.0001	0.0665	0.1089	0.0017	<0.0001	0.0009	<0.0001	0.5218	0.0805	0.0758	0.0101	0.0431	0.0002	0.0329	0.0001	0.1285	0.3621	<0.0001	<0.0001	<0.0001	<0.0001	0.5368	0.1575	0.0365	0.0016	0.001	0.0003	0.0007	0.0005	0.6121	0.9018	<0.0001	<0.0001	<0.0001	<0.0001	0.0001	<0.0001	0.0013	0.0003	0.7952	0.1975	0.7241	0.2365
	7	0.0006	<0.0001	1	1	0.9654	0.9241	0.1501	0.0243	<0.0001	<0.0001	<0.0001	<0.0001	0.0045	0.0028	0.088	0.0474	0.0738	0.4274	0.0623	0.4821	0.0026	0.0211	<0.0001	<0.0001	<0.0001	<0.0001	0.002	0.0078	0.1342	0.1952	0.1089	0.7273	0.089	0.6329	0.1802	0.001	<0.0001	<0.0001	<0.0001	<0.0001	<0.0001	<0.0001	0.7316	0.7475	0.0001	<0.0001	<0.0001	<0.0001
	7 R	0.0004	<0.0001	0.9654	0.9241	1	1	0.1812	0.0351	<0.0001	<0.0001	<0.0001	<0.0001	0.0012	0.0006	0.0652	0.0265	0.0623	0.4821	0.0832	0.538	0.0121	0.0312	<0.0001	<0.0001	<0.0001	<0.0001	0.0012	0.0127	0.2358	0.2181	0.1631	0.6492	0.8352	0.5582	0.092	0.0102	<0.0001	<0.0001	<0.0001	<0.0001	<0.0001	<0.0001	0.6982	0.7235	<0.0001	<0.0001	<0.0001	<0.0001
	14	0.0665	0.1089	0.1501	0.0243	0.1812	0.0351	1	1	<0.0001	<0.0001	<0.0001	<0.0001	0.2082	0.9255	0.8636	0.4564	0.9073	0.065	0.8045	0.0523	0.2019	0.4484	<0.0001	<0.0001	<0.0001	<0.0001	0.1624	0.8041	0.9429	0.182	0.2057	0.0564	0.2057	0.0564	0.205	0.1613	<0.0001	<0.0001	<0.0001	<0.0001	<0.0001	<0.0001	0.2458	0.0558	0.0295	0.5084	0.0138	0.4389
	20	0.0017	<0.0001	<0.0001	<0.0001	<0.0001	<0.0001	<0.0001	<0.0001	1	1	0.9321	0.9217	0.0002	<0.0001	<0.0001	<0.0001	<0.0001	<0.0001	<0.0001	<0.0001	<0.0001	<0.0001	0.1504	0.1921	0.0973	0.1168	<0.0001	<0.0001	<0.0001	<0.0001	<0.0001	<0.0001	<0.0001	<0.0001	0.0006	<0.0001	0.4966	0.8616	0.4267	0.8821	0.6605	0.9629	<0.0001	<0.0001	0.002	<0.0001	0.0009	<0.0001
	20 R	0.0009	<0.0001	<0.0001	<0.0001	<0.0001	<0.0001	<0.0001	<0.0001	0.9321	0.9217	1	1	0.0001	<0.0001	<0.0001	<0.0001	<0.0001	<0.0001	<0.0001	<0.0001	<0.0001	<0.0001	0.0965	0.1174	0.1242	0.4272	<0.0001	<0.0001	<0.0001	<0.0001	<0.0001	<0.0001	<0.0001	<0.0001	<0.0001	<0.0001	0.366	0.7835	0.4126	0.8256	0.7243	0.8935	<0.0001	<0.0001	0.0012	<0.0001	0.0012	<0.0001
	40	0.5218	0.0805	0.0045	0.0028	0.0012	0.0006	0.2082	0.9255	0.0002	<0.0001	0.0001	<0.0001	1	1	0.2463	0.2937	0.1765	0.0104	<0.0001	<0.0001	0.914	0.2633	<0.0001	<0.0001	0.0958	0.4173	0.9447	0.8468	0.1436	0.0689	0.007	0.0134	<0.0001	<0.0001	0.9279	0.1342	<0.0001	<0.0001	0.3762	0.8451	<0.0001	<0.0001	0.0093	0.0131	0.3436	0.4751	0.0008	<0.0001
yw	2	0.0758	0.0101	0.088	0.0474	0.0652	0.0265	0.8636	0.4564	<0.0001	<0.0001	<0.0001	<0.0001	0.2463	0.2937	1	1	0.931	0.1479	0.8854	0.1567	0.0209	0.9608	<0.0001	<0.0001	<0.0001	<0.0001	0.1908	0.2819	0.7908	0.4493	0.1258	0.13	0.1137	0.1162	0.1472	0.005	<0.0001	<0.0001	<0.0001	<0.0001	<0.0001	<0.0001	0.1546	0.1278	0.0317	0.0612	0.0273	0.0472
	7	0.0431	0.0002	0.0738	0.4274	0.0523	0.4921	0.9073	0.065	<0.0001	<0.0001	<0.0001	<0.0001	0.1765	0.0104	0.931	0.1479	1	1	0.9342	0.9656	0.1574	0.0788	<0.0001	<0.0001	<0.0001	<0.0001	0.1225	0.0235	0.83	0.512	0.1089	0.7273	0.9654	0.9721	0.1803	0.001	<0.0001	<0.0001	<0.0001	<0.0001	<0.0001	<0.0001	0.1369	0.73	0.0134	0.0002	0.0163	<0.0001
	7 R	0.0329	0.0001	0.0623	0.4821	0.0832	0.538	0.8045	0.0523	<0.0001	<0.0001	<0.0001	<0.0001	<0.0001	<0.0001	0.8854	0.1567	0.9342	0.9656	1	1	0.1682	0.09451	<0.0001	<0.0001	<0.0001	<0.0001	0.1682	0.0362	0.8169	0.04729	0.0892	0.9521	0.2126	0.6528	0.2168	0.056	<0.0001	<0.0001	<0.0001	<0.0001	<0.0001	<0.0001	0.1628	0.8372	0.0251	0.0018	0.0251	<0.0001
	14	0.1285	0.3621	0.0026	0.0211	0.0121	0.0312	0.2019	0.4484	<0.0001	<0.0001	<0.0001	<0.0001	0.914	0.2633	0.0209	0.9608	0.1574	0.0788	0.1682	0.09451	1	1	<0.0001	<0.0001	<0.0001	<0.0001	0.8442	0.2642	0.1285	0.3621	0.0041	0.0831	0.0028	0.0736	0.8431	0.019	<0.0001	<0.0001	<0.0001	<0.0001	<0.0001	<0.0001	0.0058	0.0818	0.2366	0.0387	0.2648	0.0472
	20	<0.0001	<0.0001	<0.0001	<0.0001	<0.0001	<0.0001	<0.0001	<0.0001	0.1504	0.1921	0.0965	0.1174	<0.0001	<0.0001	<0.0001	<0.0001	<0.0001	<0.0001	<0.0001	<0.0001	<0.0001	<0.0001	1	1	0.9628	0.9427	<0.0001	<0.0001	<0.0001	<0.0001	<0.0001	<0.0001	<0.0001	<0.0001	<0.0001	<0.0001	0.325	0.1263	0.2165	0.1173	0.2856	0.2008	<0.0001	<0.0001	<0.0001	<0.0001	<0.0001	<0.0001
	20 R	<0.0001	<0.0001	<0.0001	<0.0001	<0.0001	<0.0001	<0.0001	<0.0001	0.0973	0.1168	0.1242	0.4272	0.0958	0.4173	<0.0001	<0.0001	<0.0001	<0.0001	<0.0001	<0.0001	<0.0001	<0.0001	0.9628	0.9427	1	1	<0.0001	<0.0001	<0.0001	<0.0001	<0.0001	<0.0001	<0.0001	<0.0001	<0.0001	<0.0001	0.3461	0.1845	0.365	0.2165	0.1845	0.1965	<0.0001	<0.0001	<0.0001	<0.0001	<0.0001	<0.0001
	40	0.5368	0.1575	0.002	0.0078	0.0012	0.0127	0.1624	0.8041	<0.0001	<0.0001	<0.0001	<0.0001	0.9447	0.8468	0.1908	0.2819	0.1225	0.0235	0.1682	0.0362	0.8442	0.2642	<0.0001	<0.0001	<0.0001	<0.0001	1	1	0.1007	0.0883	0.0032	0.0227	0.0044	0.0145	0.9743	0.2253	<0.0001	<0.0001	<0.0001	<0.0001	<0.0001	<0.0001	0.0043	0.0223	0.3412	0.698	0.2854	0.7243
dif-key	2	0.0365	0.0016	0.1342	0.1952	0.2358	0.2181	0.9429	0.182	<0.0001	<0.0001	<0.0001	<0.0001	0.1436	0.0689	0.7908	0.4493	0.83	0.512	0.8169	0.04729	0.1285	0.3621	<0.0001	<0.0001	<0.0001	<0.0001	0.1007	0.0883	1	1	0.1893	0.3923	0.2367	0.4538	0.1472	0.005	<0.0001	<0.0001	<0.0001	<0.0001	<0.0001	<0.0001	0.23036	0.38828	0.0124	0.006	0.0056	0.0023
	7	0.001	0.0003	0.1089	0.7273	0.1631	0.6492	0.2057	0.0564	<0.0001	<0.0001	<0.0001	<0.0001	0.007	0.0134	0.1258	0.13	0.1089	0.7273	0.0892	0.9521	0.0041	0.0831	<0.0001	<0.0001	<0.0001	<0.0001	0.0032	0.0227	0.1893	0.3923	1	1	0.9845	0.9736	0.00924	0.0111	<0.0001	<0.0001	<0.0001	<0.0001	<0.0001	<0.0001	0.8988	0.9941	0.0002	0.0008	<0.0001	<0.0001
	7 R	0.0007	0.0005	0.089	0.6329	0.8352	0.5582	0.2373	0.0383	<0.0001	<0.0001	<0.0001	<0.0001	<0.0001	<0.0001	0.1137	0.1162	0.9654	0.9721	0.2126	0.6528	0.0028	0.0736	<0.0001	<0.0001	<0.0001	<0.0001	0.0044	0.0145	0.2367	0.4538	0.9845	0.9736	1	1	0.0138	0.0267	<0.0001	<0.0001	<0.0001	<0.0001	<0.0001	<0.0001	0.9523	0.9832	0.0001	0.0003	<0.0001	<0.0001
	14	0.6121	0.9018	0.1802	0.001	0.092	0.0102	0.205	0.1613	0.0006	<0.0001	<0.0001	<0.0001	0.9279	0.1342	0.1472	0.005	0.1803	0.001	0.2168	0.056	0.8431	0.019	<0.0001	<0.0001	<0.0001	<0.0001	0.9743	0.2253	0.1472	0.005	0.00924	0.0111	0.0138	0.0267	1	1	<0.0001	<0.0001	<0.0001	<0.0001	<0.0001	<0.0001	0.0119	0.0011	0.4358	0.2913	0.4428	0.3265
	20	<0.0001	<0.0001	<0.0001	<0.0001	<0.0001	<0.0001	<0.0001	<0.0001	0.4966	0.8616	0.366	0.7835	<0.0001	<0.0001	<0.0001	<0.0001	<0.0001	<0.0001	<0.0001	<0.0001	<0.0001	<0.0001	0.325	0.1263	0.3461	0.1845	<0.0001	<0.0001	<0.0001	<0.0001	<0.0001	<0.0001	<0.0001	<0.0001	<0.0001	<0.0001	1	1	0.9356	0.9651	0.8269	0.8222	<0.0001	<0.0001	<0.0001	<0.0001	<0.0001	<0.0001
	20 R	<0.0001	<0.0001	<0.0001	<0.0001	<0.0001	<0.0001	<0.0001	<0.0001	0.4267	0.8821	0.4126	0.8256	0.3762	0.8451	<0.0001	<0.0001	<0.0001	<0.0001	<0.0001	<0.0001	<0.0001	<0.0001	0.2165	0.1173	0.365	0.2165	<0.0001	<0.0001	<0.0001	<0.0001	<0.0001	<0.0001	<0.0001	<0.0001	<0.0001	<0.0001	0.9356	0.9651	1	1	0.8352	0.8541	<0.0001	<0.0001	<0.0001	<0.0001	<0.0001	<0.0001
	40	0.0001	<0.0001	<0.0001	<0.0001	<0.0001	<0.0001	<0.0001	<0.0001	0.6605	0.9629	0.7243	0.8935	<0.0001	<0.0001	<0.0001	<0.0001	<0.0001	<0.0001	<0.0001	<0.0001	<0.0001	<0.0001	0.2856	0.2008	0.1845	0.1965	<0.0001	<0.0001	<0.0001	<0.0001	<0.0001	<0.0001	<0.0001	<0.0001	<0.0001	<0.0001	0.8269	0.8222	0.8352	0.8541	1	1	<0.0001	<0.0001	0.0001	<0.0001	<0.0001	<0.0001
pirk;trabid	2	0.0013	0.0003	0.7316	0.7475	0.6982	0.7235	0.2458	0.0558	<0.0001	<0.0001	<0.0001	<0.0001	0.0093	0.0131	0.1546	0.1278	0.1369	0.73	0.1628	0.8372	0.0058	0.0818	<0.0001	<0.0001	<0.0001	<0.0001	0.0043	0.0223	0.23036	0.38828	0.8988	0.9941	0.9523	0.9832	0.0119	0.0011	<0.0001	<0.0001	<0.0001	<0.0001	<0.0001	<0.0001	1	1	0.0002	0.0008	<0.0001	<0.0001
	7	0.7952	0.1975	0.0001	<0.0001	<0.0001	<0.0001	0.0295	0.5084	0.002	<0.0001	0.0012	<0.0001	0.3436	0.4751	0.0317	0.0612	0.0134	0.0002	0.0251	0.0018	0.2366	0.0387	<0.0001	<0.0001	<0.0001	<0.0001	0.3412	0.698	0.0124	0.006	0.0002	0.0008	0.0001	0.0003	0.4358	0.2913	<0.0001	<0.0001	<0.0001	<0.0001	0.0001	<0.0001	0.0002	0.0008	1	1	0.9638	0.9725
	7 R	0.7241	0.2365	<0.0001	<0.0001	<0.0001	<0.0001	0.0138	0.4389	0.0009	<0.0001	0.0012	<0.0001	0.0008	<0.0001	0.0273	0.0472	0.0163	<0.0001	0.0251	<0.0001	0.2648	0.0472	<0.0001	<0.0001	<0.0001	<0.0001	0.2854	0.7243	0.0056	0.0023	<0.0001	<0.0001	<0.0001	<0.0001	0.4428	0.3265	<0.0001	<0.0001	<0.0001	<0.0001	<0.0001	<0.0001	<0.0001	<0.0001	0.9638	0.9725	1	1
	14	0.1335	0.172	<0.0001	<0.0001	<0.0001	<0.0001	0.0017	0.0028	0.1008	0.0027	0.1275	0.0056	0.034	0.0009	0.0015	<0.0001	0.0005	<0.0001	0.0002	<0.0001	0.0154	<0.0001	0.0008	<0.0001	<0.0001	<0.0001	0.0284	0.0045	0.0005	<0.0001	<0.0001	<0.0001	<0.0001	<0.0001	0.0572	0.1536	0.0084	0.0039	0.0126	0.0072	0.0271	0.002	<0.0001	<0.0001	0.1776	0.0034	0.02356	0.0132
	20	0.592	0.1198	<0.0001	<0.0001	<0.0001	<0.0001	<0.0001	<0.0001	0.0015	<0.0001	0.009	<0.0001	0.1899	0.6036	0.0085	0.0702	0.0018	<0.0001	0.0012	<0.0001	0.0952	0.0385	<0.0001	<0.0001	<0.0001	<0.0001	0.1711	0.8436	0.0022	0.0049	<0.0001	<0.0001	<0.0001	<0.0001	0.2789	0.1982	<0.0001	<0.0001	<0.0001	<0.0001	<0.0001	<0.0001	<0.0001	0.0005	0.7866	0.7614	0.7354	0.7721
	20 R	0.5334	0.1256	<0.0001	<0.0001	<0.0001	<0.0001	<0.0001	<0.0001	0.0015	<0.0001	0.0006	<0.0001	0.0009	<0.0001	0.0054	0.0627	0.0012	<0.0001	0.0006	<0.0001	0.08361	0.0274	<0.0001	<0.0001	<0.0001	<0.0001	0.2362	0.8245	0.0015	0.0037	<0.0001	<0.0001	<0.0001	<0.0001	0.2265	0.1652	<0.0001	<0.0001	<0.0001	<0.0001	<0.0001	<0.0001	<0.0001	<0.0001	0.7231	0.7376	0.06945	0.6823
[truncated: 6 more columns]

## Sheet: CZ samples
	Strain	DGRP-208										yw										dif-key										pirk;trabid
	Age (days)	2		2 R		14		14 R		20		2		2 R		14		14 R		20		2		2 R		14		14 R		20		2		2 R		14		14 R		20
		t test		t test		t test		t test		t test		t test		t test		t test		t test		t test		t test		t test		t test		t test		t test		t test		t test		t test		t test		t test
		Shannon H	Simpson	Shannon H	Simpson	Shannon H	Simpson	Shannon H	Simpson	Shannon H	Simpson	Shannon H	Simpson	Shannon H	Simpson	Shannon H	Simpson	Shannon H	Simpson	Shannon H	Simpson	Shannon H	Simpson	Shannon H	Simpson	Shannon H	Simpson	Shannon H	Simpson	Shannon H	Simpson	Shannon H	Simpson	Shannon H	Simpson	Shannon H	Simpson	Shannon H	Simpson	Shannon H	Simpson
DGRP-208	2	1	1	0.965	0.9821	<0.0001	<0.0001	<0.0001	<0.0001	<0.0001	<0.0001	<0.0001	<0.0001	<0.0001	<0.0001	<0.0001	<0.0001	<0.0001	<0.0001	<0.0001	<0.0001	0.0556	0.0482	0.0632	0.0732	<0.0001	<0.0001	<0.0001	<0.0001	<0.0001	<0.0001	<0.0001	<0.0001	<0.0001	<0.0001	<0.0001	<0.0001	<0.0001	<0.0001	<0.0001	<0.0001
	2 R	0.965	0.9821	1	1	<0.0001	<0.0001	<0.0001	<0.0001	<0.0001	<0.0001	<0.0001	<0.0001	<0.0001	<0.0001	0.0426	0.2241	<0.0001	<0.0001	<0.0001	<0.0001	0.0629	0.0364	0.0351	0.0825	<0.0001	<0.0001	<0.0001	<0.0001	<0.0001	<0.0001	<0.0001	<0.0001	<0.0001	<0.0001	<0.0001	<0.0001	<0.0001	<0.0001	<0.0001	<0.0001
	14	<0.0001	<0.0001	<0.0001	<0.0001	1	1	0.943	0.9267	0.0082	0.0028	0.038	0.1784	0.0426	0.2241	0.7253	0.2463	0.9727	0.9857	0.3386	0.0125	<0.0001	<0.0001	<0.0001	<0.0001	0.1257	0.1036	0.1545	0.1384	<0.0001	<0.0001	0.2274	0.2648	0.1245	0.1538	0.0479	0.012	0.0382	0.054	0.0327	0.0002
	14 R	<0.0001	<0.0001	<0.0001	<0.0001	0.943	0.9267	1	1	0.0021	0.0012	0.0127	0.2328	0.0089	0.0147	0.9367	0.9462	0.5753	0.2988	0.3848	0.0251	<0.0001	<0.0001	<0.0001	<0.0001	0.1649	0.1832	0.2165	0.2518	<0.0001	<0.0001	0.1534	0.1828	0.1178	0.1451	0.0536	0.0427	0.0426	0.0463	0.0253	0.0031
	20	<0.0001	<0.0001	<0.0001	<0.0001	0.0082	0.0028	0.0021	0.0012	1	1	0.4819	0.255	0.4654	0.3263	0.0255	0.0005	0.0341	0.0012	0.0007	<0.0001	0.008	0.0003	0.0066	<0.0001	0.2352	0.2147	0.3256	0.3572	0.016	0.0001	0.1416	0.0868	0.0983	0.0648	0.5095	0.5781	0.6211	0.5923	0.4327	0.6148
yw	2	<0.0001	<0.0001	<0.0001	<0.0001	0.038	0.1784	0.0127	0.2328	0.4819	0.255	1	1	0.9868	0.9326	0.0993	0.0304	0.0872	0.0264	0.0038	0.0008	0.0003	0.0001	0.0001	<0.0001	0.6024	0.941	0.7214	0.8847	0.0007	<0.0001	0.5084	0.7315	0.5986	0.6835	0.9888	0.4748	0.8924	0.5621	0.9565	0.1116
	2 R	<0.0001	<0.0001	<0.0001	<0.0001	0.0278	0.0317	0.0089	0.0147	0.4654	0.3263	0.9868	0.9326	1	1	0.0825	0.0472	0.0735	0.0527	0.047	0.0014	0.0001	<0.0001	0.0001	<0.0001	0.6821	0.8923	0.6634	0.7259	0.0004	<0.0001	0.5427	0.7824	0.6521	0.7231	0.872	0.5243	0.8471	0.6127	0.9215	0.2364
	14	<0.0001	<0.0001	<0.0001	<0.0001	0.7253	0.2463	0.9367	0.9462	0.0255	0.0005	0.0993	0.0304	0.0825	0.0472	1	1	0.9512	0.9735	0.2119	0.2371	0.4129	0.0432	0.5427	0.7824	0.1138	0.0019	0.1836	0.034	<0.0001	<0.0001	0.4129	0.0432	0.4362	0.0623	0.1138	0.0019	0.2241	0.009	0.0933	<0.0001
	14 R	<0.0001	<0.0001	<0.0001	<0.0001	0.9727	0.9857	0.5753	0.2988	0.0341	0.0012	0.0872	0.0264	0.0735	0.0527	0.9512	0.9735	1	1	0.1937	0.1628	0.3725	0.0548	0.4365	0.0362	0.1732	0.0032	0.2632	0.0398	<0.0001	<0.0001	0.3951	0.0361	0.8352	0.0937	0.2137	0.0045	0.3461	0.0081	0.0754	<0.0001
	20	<0.0001	<0.0001	<0.0001	<0.0001	0.3386	0.0125	0.3848	0.0251	0.0007	<0.0001	0.0038	0.0008	0.047	0.0014	0.2119	0.2371	0.1937	0.1628	1	1	<0.0001	<0.0001	<0.0001	<0.0001	0.0176	0.0002	0.0241	0.0001	<0.0001	<0.0001	0.0391	0.001	0.0284	0.0006	0.0057	<0.0001	0.0043	<0.0001	0.0028	<0.0001
dif-key	2	0.0556	0.0482	0.0629	0.0364	<0.0001	<0.0001	<0.0001	<0.0001	0.008	0.0003	0.0003	0.0001	0.0001	<0.0001	0.4129	0.0432	0.3725	0.0548	<0.0001	<0.0001	1	1	0.834	0.892	<0.0001	<0.0001	<0.0001	<0.0001	0.7026	0.9583	<0.0001	<0.0001	<0.0001	<0.0001	0.0007	<0.0001	0.0004	<0.0001	0.0001	0.0001
	2 R	0.0632	0.0732	0.0351	0.0825	<0.0001	<0.0001	<0.0001	<0.0001	0.0066	<0.0001	0.0001	<0.0001	0.0001	<0.0001	0.3952	0.0278	0.4365	0.0362	<0.0001	<0.0001	0.834	0.892	1	1	<0.0001	<0.0001	<0.0001	<0.0001	0.7351	0.9158	<0.0001	<0.0001	<0.0001	<0.0001	0.0004	<0.0001	0.0002	<0.0001	<0.0001	<0.0001
	14	<0.0001	<0.0001	<0.0001	<0.0001	0.1257	0.1036	0.1649	0.1832	0.2352	0.2147	0.6024	0.941	0.6821	0.8923	0.1138	0.0019	0.1732	0.0032	0.0176	0.0002	<0.0001	<0.0001	<0.0001	<0.0001	1	1	0.9371	0.9721	<0.0001	<0.0001	0.7589	0.6357	0.6835	0.6691	0.6105	0.4559	0.5837	0.5172	0.6219	0.069
	14 R	<0.0001	<0.0001	<0.0001	<0.0001	0.1545	0.1384	0.2165	0.2518	0.3256	0.3572	0.7214	0.8847	0.6634	0.7259	0.1836	0.034	0.2632	0.0398	0.0241	0.0001	<0.0001	<0.0001	<0.0001	<0.0001	0.9371	0.9721	1	1	<0.0001	<0.0001	0.6835	0.7124	0.5836	0.5962	0.6739	0.4972	0.5128	0.5625	0.6672	0.6921
	20	<0.0001	<0.0001	<0.0001	<0.0001	<0.0001	<0.0001	<0.0001	<0.0001	0.016	0.0001	0.0007	<0.0001	0.0004	<0.0001	<0.0001	<0.0001	<0.0001	<0.0001	<0.0001	<0.0001	0.7026	0.9583	0.7351	0.9158	<0.0001	<0.0001	<0.0001	<0.0001	1	1	<0.0001	<0.0001	<0.0001	<0.0001	0.0014	<0.0001	0.0009	<0.0001	0.0003	<0.0001
pirk;trabid	2	<0.0001	<0.0001	<0.0001	<0.0001	0.2274	0.2648	0.1534	0.1828	0.1416	0.0868	0.5084	0.7315	0.5427	0.7824	0.4129	0.0432	0.3951	0.0361	0.0391	0.001	<0.0001	<0.0001	<0.0001	<0.0001	0.7589	0.6357	0.6835	0.7124	<0.0001	<0.0001	1	1	0.9245	0.9562	0.4235	0.2163	0.3858	0.1928	0.4153	0.0209
	2 R	<0.0001	<0.0001	<0.0001	<0.0001	0.1245	0.1538	0.1178	0.1451	0.0983	0.0648	0.5986	0.6835	0.6521	0.7231	0.4362	0.0623	0.8352	0.0937	0.0284	0.0006	<0.0001	<0.0001	<0.0001	<0.0001	0.6835	0.6691	0.5836	0.5962	<0.0001	<0.0001	0.9245	0.9562	1	1	0.03867	0.3124	0.4127	0.2471	0.4369	0.0437
	14	<0.0001	<0.0001	<0.0001	<0.0001	0.0479	0.012	0.0536	0.0427	0.5095	0.5781	0.9888	0.4748	0.872	0.5243	0.1138	0.0019	0.2137	0.0045	0.0057	<0.0001	0.0007	<0.0001	0.0004	<0.0001	0.6105	0.4559	0.6739	0.4972	0.0014	<0.0001	0.4235	0.2163	0.03867	0.3124	1	1	0.9526	0.9624	0.9471	0.2531
	14 R	<0.0001	<0.0001	<0.0001	<0.0001	0.0382	0.054	0.0426	0.0463	0.6211	0.5923	0.8924	0.5621	0.8471	0.6127	0.2241	0.009	0.3461	0.0081	0.0043	<0.0001	0.0004	<0.0001	0.0002	<0.0001	0.5837	0.5172	0.5128	0.5625	0.0009	<0.0001	0.3858	0.1928	0.4127	0.2471	0.9526	0.9624	1	1	0.8832	0.2173
	20	<0.0001	<0.0001	<0.0001	<0.0001	0.0327	0.0002	0.0253	0.0031	0.4327	0.6148	0.9565	0.1116	0.9215	0.2364	0.0933	<0.0001	0.0754	<0.0001	0.0028	<0.0001	0.0001	0.0001	<0.0001	<0.0001	0.6219	0.069	0.6672	0.6921	0.0003	<0.0001	0.4153	0.0209	0.4369	0.0437	0.9471	0.2531	0.8832	0.2173	1	1

## Sheet: CZ vs CR samples
	Strain	DGRP-208 CR								yw CR								dif-key CR								pirk;trabid CR
	Age (days)	2		14		20		20 R		2		14		20		20 R		2		14		20		20 R		2		14		20		20 R
		t test		t test		t test		t test		t test		t test		t test		t test		t test		t test		t test		t test		t test		t test		t test		t test
		Shannon H	Simpson	Shannon H	Simpson	Shannon H	Simpson	Shannon H	Simpson	Shannon H	Simpson	Shannon H	Simpson	Shannon H	Simpson	Shannon H	Simpson	Shannon H	Simpson	Shannon H	Simpson	Shannon H	Simpson	Shannon H	Simpson	Shannon H	Simpson	Shannon H	Simpson	Shannon H	Simpson	Shannon H	Simpson
DGRP-208 CZ	2	<0.0001	<0.0001	<0.0001	<0.0001	<0.0001	<0.0001	<0.0001	<0.0001	<0.0001	<0.0001	<0.0001	<0.0001	<0.0001	<0.0001	<0.0001	<0.0001	<0.0001	<0.0001	<0.0001	<0.0001	<0.0001	<0.0001	<0.0001	<0.0001	<0.0001	0.0002	<0.0001	<0.0001	<0.0001	<0.0001	<0.0001	<0.0001
	14	0.6842	0.6794	0.0305	0.1552	0.0068	<0.0001	0.0032	<0.0001	0.0334	0.0083	0.2151	0.0045	<0.0001	<0.0001	<0.0001	<0.0001	0.0146	0.0007	0.3799	0.8025	0.0001	<0.0001	0.0001	<0.0001	0.0005	<0.0001	0.2794	0.049	0.9729	0.16	0.7619	0.2361
	20	0.0188	0.0434	0.5116	0.2931	<0.0001	<0.0001	<0.0001	<0.0001	0.4012	0.6906	0.0604	0.6207	<0.0001	<0.0001	<0.0001	<0.0001	0.5261	0.726	0.0692	0.0114	<0.0001	<0.0001	<0.0001	<0.0001	0.7118	0.2568	0.0004	<0.0001	0.0022	0.0238	0.0022	0.0238
yw CZ	2	0.0809	0.1245	0.9534	0.9431	<0.0001	<0.0001	<0.0001	<0.0001	0.9183	0.4049	0.237	0.3941	<0.0001	<0.0001	<0.0001	<0.0001	<0.0001	<0.0001	0.2344	0.1814	<0.0001	<0.0001	<0.0001	<0.0001	0.2253	0.0454	0.0023	0.0035	0.0131	0.6859	0.0217	0.5629
	14	0.9802	0.4966	0.0842	0.026	0.0036	0.0004	0.0003	0.0004	0.0969	0.0013	0.4446	0.0009	<0.0001	<0.0001	<0.0001	<0.0001	0.0519	0.0002	0.621	0.4411	<0.0001	<0.0001	<0.0001	<0.0001	0.003	<0.0001	0.1699	0.5234	0.6539	0.0213	0.7211	0.0421
	20	0.1712	0.0589	0.0028	0.0006	0.0897	0.0237	0.0672	0.0151	0.0028	<0.0001	0.0249	<0.0001	0.0008	0.0003	0.0006	<0.0001	0.0009	<0.0001	0.0769	0.0538	0.0082	0.0327	0.0039	0.0124	<0.0001	<0.0001	0.9247	0.5506	0.2673	0.0002	0.3249	0.0001
dif-key CZ	2	<0.0001	<0.0001	0.0003	0.0002	<0.0001	<0.0001	<0.0001	<0.0001	<0.0001	<0.0001	<0.0001	<0.0001	<0.0001	<0.0001	<0.0001	<0.0001	0.0001	0.0004	<0.0001	<0.0001	<0.0001	<0.0001	<0.0001	<0.0001	0.0072	0.0242	<0.0001	<0.0001	<0.0001	<0.0001	<0.0001	<0.0001
	14	0.2354	0.0776	0.5581	0.9956	<0.0001	<0.0001	<0.0001	<0.0001	0.6494	0.377	0.5701	0.3555	<0.0001	<0.0001	<0.0001	<0.0001	0.4783	0.1112	0.5109	0.1271	<0.0001	<0.0001	<0.0001	<0.0001	0.077	0.0252	0.0116	0.001	0.0655	0.5518	0.0743	0.4921
	20	<0.0001	<0.0001	0.0007	0.0001	<0.0001	<0.0001	<0.0001	<0.0001	0.0002	<0.0001	<0.0001	<0.0001	<0.0001	<0.0001	<0.0001	<0.0001	0.0003	0.0001	<0.0001	<0.0001	<0.0001	<0.0001	<0.0001	<0.0001	0.0154	0.016	<0.0001	<0.0001	<0.0001	<0.0001	<0.0001	<0.0001
pirk;trabid CZ	2	0.3929	0.1805	0.3708	0.6743	0.0002	<0.0001	<0.0001	<0.0001	0.4345	0.1713	0.8381	0.1479	<0.0001	<0.0001	<0.0001	<0.0001	0.2969	0.0386	0.7319	0.2591	<0.0001	<0.0001	<0.0001	<0.0001	0.0365	0.0076	0.0274	0.0045	0.1448	0.9992	0.1248	0.5481
	14	0.0965	0.0137	0.9671	0.5299	<0.0001	<0.0001	<0.0001	<0.0001	0.911	0.8755	0.2628	0.8995	<0.0001	<0.0001	<0.0001	<0.0001	0.9086	0.3553	0.2532	0.0305	<0.0001	<0.0001	<0.0001	<0.0001	0.2591	0.093	0.0036	<0.0001	0.0205	0.1007	0.0315	0.0807
	20	0.0732	0.0007	0.907	0.1346	<0.0001	<0.0001	<0.0001	<0.0001	0.9602	0.3377	0.2285	0.2394	<0.0001	<0.0001	<0.0001	<0.0001	0.8357	0.8823	0.2313	0.0029	<0.0001	<0.0001	<0.0001	<0.0001	0.1787	0.4237	0.0015	<0.0001	0.0088	0.0008	0.0056	<0.0001
