# Supplementary material for: Interaction Between Familial Transmission and a Constitutively Active Immune System Shapes Gut Microbiota in Drosophila melanogaster
Source: Genetics. 2017 Apr 14;206(2):889–904. doi: 10.1534/genetics.116.190215 (PMC5499193; doi:10.1534/genetics.116.190215)
Supplement: Supplementary file 14 [file 889TableS6.xlsx]

## Sheet: unweighted unifrac distances
Sample Name	No	1	2	3	4	5	6	7	8	9	10	11	12	13	14	15	16	17	18	19	20	21	22	23	24	25	26	27	28	29	30	31	32	33	34	35	36	37	38	39
DGRP-208 2 CR	1	0	0.849996	0.731275	0.799204	0.805558	0.717683	0.800846	0.815099	0.750845	0.76716	0.808825	0.78714	0.738004	0.753947	0.732086	0.760736	0.725885	0.775154	0.85264	0.866028	0.931583	0.930359	0.869125	0.84312	0.891831	0.93083	0.925876	0.85142	0.937111	0.782437	0.873415	0.876316	0.878069	0.853456	0.850089	0.897485	0.784624	0.817809	0.796294
DGRP-208 7 CR	2	0.849996	0	0.779872	0.894477	0.802793	0.807029	0.807966	0.850784	0.86972	0.864735	0.790528	0.766701	0.776645	0.86918	0.888264	0.749326	0.844544	0.889491	0.884237	0.8284	0.760971	0.775828	0.778956	0.816234	0.879833	0.775441	0.780092	0.784426	0.790947	0.879145	0.795989	0.755059	0.783628	0.817526	0.791276	0.761076	0.857536	0.846151	0.884975
DGRP-208 14 CR	3	0.731275	0.779872	0	0.818428	0.787973	0.72697	0.783742	0.815804	0.794205	0.810048	0.773702	0.738797	0.697889	0.770891	0.791664	0.711399	0.751082	0.801427	0.863924	0.831976	0.86908	0.866721	0.821783	0.810788	0.878923	0.868953	0.867802	0.794165	0.883178	0.801695	0.816598	0.815345	0.818688	0.837861	0.818517	0.833299	0.785728	0.804282	0.814173
DGRP-208 20 CR	4	0.799204	0.894477	0.818428	0	0.864072	0.815802	0.874594	0.838953	0.8863	0.862775	0.877908	0.860127	0.831387	0.806527	0.838429	0.83595	0.797203	0.725061	0.874991	0.873274	0.937819	0.931354	0.891139	0.867248	0.888068	0.940644	0.930225	0.866249	0.941139	0.78226	0.90368	0.890221	0.888641	0.87099	0.874276	0.912704	0.771164	0.863174	0.750352
DGRP-208 40 CR	5	0.805558	0.802793	0.787973	0.864072	0	0.768151	0.722099	0.819453	0.805845	0.747349	0.723342	0.745321	0.770234	0.765699	0.81323	0.78353	0.820149	0.844336	0.845898	0.865991	0.886564	0.88381	0.803021	0.713808	0.897872	0.872748	0.881353	0.771432	0.894309	0.822084	0.760112	0.800561	0.808749	0.830111	0.781882	0.794244	0.788704	0.825723	0.823902
yw 2 CR	6	0.717683	0.807029	0.72697	0.815802	0.768151	0	0.759763	0.759817	0.756703	0.769658	0.763304	0.740404	0.706913	0.772438	0.772962	0.732701	0.737662	0.811274	0.840195	0.835081	0.887221	0.892617	0.812986	0.773746	0.841244	0.891989	0.888625	0.799399	0.906257	0.794645	0.824957	0.829974	0.836267	0.78663	0.78367	0.845272	0.783928	0.787955	0.793212
yw 7 CR	7	0.800846	0.807966	0.783742	0.874594	0.722099	0.759763	0	0.81282	0.810648	0.742761	0.698651	0.737764	0.777274	0.782595	0.834719	0.78176	0.792152	0.855372	0.859207	0.87811	0.908153	0.898791	0.81608	0.743376	0.900175	0.888848	0.898706	0.786555	0.912459	0.828832	0.791782	0.809848	0.818207	0.841237	0.800722	0.811559	0.801092	0.83909	0.844488
yw 14 CR	8	0.815099	0.850784	0.815804	0.838953	0.819453	0.759817	0.81282	0	0.862787	0.810211	0.828714	0.814538	0.78289	0.818823	0.855545	0.82205	0.787225	0.831551	0.816018	0.878593	0.906205	0.907905	0.836931	0.79647	0.830774	0.90143	0.905361	0.851996	0.917466	0.809775	0.887563	0.86073	0.869886	0.773593	0.791	0.8735	0.803142	0.855794	0.786067
yw 20 CR	9	0.750845	0.86972	0.794205	0.8863	0.805845	0.756703	0.810648	0.862787	0	0.774511	0.818803	0.812396	0.760585	0.768124	0.711375	0.814489	0.822642	0.89158	0.890999	0.887504	0.937074	0.940949	0.872573	0.834376	0.902299	0.93397	0.930887	0.860492	0.941207	0.819121	0.836502	0.895053	0.899829	0.866337	0.856014	0.897072	0.827696	0.82696	0.852075
yw 40 CR	10	0.76716	0.864735	0.810048	0.862775	0.747349	0.769658	0.742761	0.810211	0.774511	0	0.784608	0.79057	0.788374	0.770338	0.774297	0.818248	0.794782	0.835364	0.842167	0.900716	0.949596	0.942465	0.861698	0.776665	0.910815	0.9301	0.937486	0.841277	0.950844	0.805597	0.838809	0.872742	0.871823	0.866102	0.827636	0.872955	0.806888	0.842438	0.825475
dif-key 2 CR	11	0.808825	0.864735	0.773702	0.877908	0.723342	0.763304	0.698651	0.828714	0.818803	0.784608	0	0.718707	0.763956	0.776773	0.843367	0.766933	0.815073	0.870387	0.875182	0.867959	0.886572	0.879473	0.807434	0.741451	0.897341	0.867644	0.883844	0.782887	0.898244	0.844186	0.774996	0.800335	0.808098	0.843113	0.797674	0.795331	0.794171	0.841297	0.850493
dif-key 7 CR	12	0.78714	0.864735	0.738797	0.860127	0.745321	0.740404	0.737764	0.814538	0.812396	0.79057	0.718707	0	0.729432	0.786311	0.829144	0.735749	0.801058	0.85265	0.8665	0.832156	0.869026	0.855215	0.794073	0.760165	0.876942	0.853798	0.861308	0.768001	0.877881	0.828945	0.781266	0.783995	0.792781	0.821661	0.787588	0.790698	0.80313	0.814071	0.8414
dif-key 14 CR	13	0.738004	0.864735	0.697889	0.831387	0.770234	0.706913	0.777274	0.78289	0.760585	0.788374	0.763956	0.729432	0	0.768762	0.778979	0.716402	0.759909	0.835249	0.854332	0.826726	0.869158	0.874215	0.80465	0.788594	0.865347	0.867731	0.866691	0.790267	0.88316	0.797578	0.805683	0.815109	0.826409	0.809767	0.797865	0.827602	0.776137	0.791059	0.803707
dif-key 20 CR	14	0.753947	0.864735	0.770891	0.806527	0.765699	0.772438	0.782595	0.818823	0.768124	0.770338	0.776773	0.786311	0.768762	0	0.764788	0.809126	0.808761	0.80772	0.865592	0.907484	0.947729	0.944151	0.877221	0.780412	0.92799	0.934988	0.939238	0.841832	0.948838	0.75384	0.83153	0.873747	0.88172	0.881494	0.853425	0.871148	0.741117	0.84979	0.763295
dif-key 40 CR	15	0.732086	0.864735	0.791664	0.838429	0.81323	0.772962	0.834719	0.855545	0.711375	0.774297	0.843367	0.829144	0.778979	0.764788	0	0.821646	0.807802	0.827017	0.861389	0.876577	0.945233	0.935937	0.878513	0.847273	0.888613	0.936539	0.92858	0.8599	0.941291	0.79172	0.858214	0.895655	0.898092	0.857117	0.860998	0.903756	0.801412	0.823791	0.81814
pirk;trabid 2 CR	16	0.760736	0.864735	0.711399	0.83595	0.78353	0.732701	0.78176	0.82205	0.814489	0.818248	0.766933	0.735749	0.716402	0.809126	0.821646	0	0.762892	0.826058	0.86355	0.820067	0.820534	0.83202	0.805707	0.805913	0.873786	0.832506	0.83092	0.785805	0.84794	0.820659	0.802124	0.79032	0.802777	0.823732	0.810583	0.806018	0.807144	0.812359	0.832027
pirk;trabid 7 CR	17	0.725885	0.864735	0.751082	0.797203	0.820149	0.737662	0.792152	0.787225	0.822642	0.794782	0.815073	0.801058	0.759909	0.808761	0.807802	0.762892	0	0.765664	0.842828	0.8561	0.91178	0.917239	0.860708	0.84259	0.869435	0.915642	0.909248	0.853835	0.923036	0.807403	0.884268	0.86805	0.871657	0.825822	0.840914	0.889929	0.796243	0.835441	0.802812
pirk;trabid 14 CR	18	0.775154	0.864735	0.801427	0.725061	0.844336	0.811274	0.855372	0.831551	0.89158	0.835364	0.870387	0.85265	0.835249	0.80772	0.827017	0.826058	0.765664	0	0.849165	0.867547	0.939292	0.921234	0.882483	0.86255	0.874505	0.933349	0.92399	0.861067	0.93687	0.788713	0.89886	0.880094	0.870989	0.853809	0.851064	0.901669	0.781358	0.853928	0.756195
pirk;trabid 20 CR	19	0.85264	0.864735	0.863924	0.874991	0.845898	0.840195	0.859207	0.816018	0.890999	0.842167	0.875182	0.8665	0.854332	0.865592	0.861389	0.86355	0.842828	0.849165	0	0.895747	0.924348	0.916208	0.875876	0.852655	0.875894	0.907896	0.897955	0.881562	0.923807	0.862557	0.897664	0.885967	0.887495	0.841315	0.847912	0.882837	0.852331	0.880826	0.847728
DGRP-208 2 CZ	20	0.866028	0.864735	0.831976	0.873274	0.865991	0.835081	0.87811	0.878593	0.887504	0.900716	0.867959	0.832156	0.826726	0.907484	0.876577	0.820067	0.8561	0.867547	0.895747	0	0.848636	0.81865	0.792449	0.852929	0.801371	0.83804	0.82298	0.782202	0.845379	0.888415	0.829305	0.785714	0.770069	0.775339	0.780674	0.821343	0.864823	0.80054	0.881553
DGRP-208 14 CZ	21	0.931583	0.864735	0.86908	0.937819	0.886564	0.887221	0.908153	0.906205	0.937074	0.949596	0.886572	0.869026	0.869158	0.947729	0.945233	0.820534	0.91178	0.939292	0.924348	0.848636	0	0.752542	0.800778	0.872745	0.888922	0.704539	0.702474	0.841638	0.715847	0.929093	0.836789	0.776468	0.819695	0.839977	0.842893	0.776994	0.917835	0.891887	0.930408
DGRP-208 20 CZ	22	0.930359	0.864735	0.866721	0.931354	0.88381	0.892617	0.898791	0.907905	0.940949	0.942465	0.879473	0.855215	0.874215	0.944151	0.935937	0.83202	0.917239	0.921234	0.916208	0.81865	0.752542	0	0.791052	0.876602	0.866455	0.72415	0.71827	0.803439	0.740452	0.925817	0.816385	0.761101	0.778273	0.834666	0.825956	0.755264	0.911104	0.867764	0.926641
yw 2 CZ guts	23	0.869125	0.864735	0.821783	0.891139	0.803021	0.812986	0.81608	0.836931	0.872573	0.861698	0.807434	0.794073	0.80465	0.877221	0.878513	0.805707	0.860708	0.882483	0.875876	0.792449	0.800778	0.791052	0	0.764283	0.827703	0.767113	0.777008	0.767665	0.796056	0.876417	0.781675	0.739898	0.749273	0.729725	0.720869	0.745974	0.836624	0.803776	0.864032
yw 14 CZ guts	24	0.84312	0.864735	0.810788	0.867248	0.713808	0.773746	0.743376	0.79647	0.834376	0.776665	0.741451	0.760165	0.788594	0.780412	0.847273	0.805913	0.84259	0.86255	0.852655	0.852929	0.872745	0.876602	0.764283	0	0.872688	0.851855	0.861364	0.775818	0.88257	0.808625	0.758577	0.777783	0.782983	0.773433	0.716117	0.767723	0.764517	0.809575	0.796465
yw 20 CZ guts	25	0.891831	0.864735	0.878923	0.888068	0.897872	0.841244	0.900175	0.830774	0.902299	0.910815	0.897341	0.876942	0.865347	0.92799	0.888613	0.873786	0.869435	0.874505	0.875894	0.801371	0.888922	0.866455	0.827703	0.872688	0	0.870917	0.873708	0.835503	0.888842	0.911521	0.879202	0.844318	0.839235	0.716619	0.755105	0.870984	0.878707	0.797471	0.886343
dif-key 2 CZ guts	26	0.93083	0.864735	0.868953	0.940644	0.872748	0.891989	0.888848	0.90143	0.93397	0.9301	0.867644	0.853798	0.867731	0.934988	0.936539	0.832506	0.915642	0.933349	0.907896	0.83804	0.704539	0.72415	0.767113	0.851855	0.870917	0	0.672592	0.823268	0.700486	0.918824	0.810369	0.742157	0.777411	0.827931	0.806239	0.714801	0.895526	0.879371	0.922285
dif-key 14 CZ guts	27	0.925876	0.864735	0.867802	0.930225	0.881353	0.888625	0.898706	0.905361	0.930887	0.937486	0.883844	0.861308	0.866691	0.939238	0.92858	0.83092	0.909248	0.92399	0.897955	0.82298	0.702474	0.71827	0.777008	0.861364	0.873708	0.672592	0	0.832146	0.699887	0.916952	0.820203	0.751219	0.781563	0.822351	0.814529	0.727634	0.904102	0.872536	0.916903
dif-key 20 CZ guts	28	0.85142	0.864735	0.794165	0.866249	0.771432	0.799399	0.786555	0.851996	0.860492	0.841277	0.782887	0.768001	0.790267	0.841832	0.8599	0.785805	0.853835	0.861067	0.881562	0.782202	0.841638	0.803439	0.767665	0.775818	0.835503	0.823268	0.832146	0	0.844976	0.857133	0.749139	0.749641	0.755868	0.788669	0.752081	0.763972	0.81051	0.806496	0.852055
pirk;trabid 2 CZ guts	29	0.937111	0.864735	0.883178	0.941139	0.894309	0.906257	0.912459	0.917466	0.941207	0.950844	0.898244	0.877881	0.88316	0.948838	0.941291	0.84794	0.923036	0.93687	0.923807	0.845379	0.715847	0.740452	0.796056	0.88257	0.888842	0.700486	0.699887	0.844976	0	0.930036	0.825867	0.768758	0.803462	0.847278	0.837921	0.759382	0.91686	0.885347	0.931904
pirk;trabid 14 CZ guts	30	0.782437	0.864735	0.801695	0.78226	0.822084	0.794645	0.828832	0.809775	0.819121	0.805597	0.844186	0.828945	0.797578	0.75384	0.79172	0.820659	0.807403	0.788713	0.862557	0.888415	0.929093	0.925817	0.876417	0.808625	0.911521	0.918824	0.916952	0.857133	0.930036	0	0.86376	0.877988	0.887838	0.86195	0.855601	0.883096	0.732277	0.846053	0.714195
pirk;trabid 20 CZ guts	31	0.873415	0.864735	0.816598	0.90368	0.760112	0.824957	0.791782	0.887563	0.836502	0.838809	0.774996	0.781266	0.805683	0.83153	0.858214	0.802124	0.884268	0.89886	0.897664	0.829305	0.836789	0.816385	0.781675	0.758577	0.879202	0.810369	0.820203	0.749139	0.825867	0.86376	0	0.767922	0.773632	0.830907	0.794371	0.756338	0.825525	0.822232	0.875408
dif-key 2 (housed with yw)	32	0.876316	0.864735	0.815345	0.890221	0.800561	0.829974	0.809848	0.86073	0.895053	0.872742	0.800335	0.783995	0.815109	0.873747	0.895655	0.79032	0.86805	0.880094	0.885967	0.785714	0.776468	0.761101	0.739898	0.777783	0.844318	0.742157	0.751219	0.749641	0.768758	0.877988	0.767922	0	0.701708	0.785487	0.748614	0.716956	0.841734	0.8073	0.870941
dif-key 14 (housed with yw)	33	0.878069	0.864735	0.818688	0.888641	0.808749	0.836267	0.818207	0.869886	0.899829	0.871823	0.808098	0.792781	0.826409	0.88172	0.898092	0.802777	0.871657	0.870989	0.887495	0.770069	0.819695	0.778273	0.749273	0.782983	0.839235	0.777411	0.781563	0.755868	0.803462	0.887838	0.773632	0.701708	0	0.787302	0.744714	0.735726	0.840616	0.803793	0.878541
yw 2 (housed with dif-key)	34	0.853456	0.864735	0.837861	0.87099	0.830111	0.78663	0.841237	0.773593	0.866337	0.866102	0.843113	0.821661	0.809767	0.881494	0.857117	0.823732	0.825822	0.853809	0.841315	0.775339	0.839977	0.834666	0.729725	0.773433	0.716619	0.827931	0.822351	0.788669	0.847278	0.86195	0.830907	0.785487	0.787302	0	0.674187	0.80228	0.831533	0.770772	0.83317
yw 14 (housed with dif-key)	35	0.850089	0.864735	0.818517	0.874276	0.781882	0.78367	0.800722	0.791	0.856014	0.827636	0.797674	0.787588	0.797865	0.853425	0.860998	0.810583	0.840914	0.851064	0.847912	0.780674	0.842893	0.825956	0.720869	0.716117	0.755105	0.806239	0.814529	0.752081	0.837921	0.855601	0.794371	0.748614	0.744714	0.674187	0	0.760233	0.806807	0.766986	0.825864
pirk;trabid 2 (housed with yw)	36	0.897485	0.864735	0.833299	0.912704	0.794244	0.845272	0.811559	0.8735	0.897072	0.872955	0.795331	0.790698	0.827602	0.871148	0.903756	0.806018	0.889929	0.901669	0.882837	0.821343	0.776994	0.755264	0.745974	0.767723	0.870984	0.714801	0.727634	0.763972	0.759382	0.883096	0.756338	0.716956	0.735726	0.80228	0.760233	0	0.848068	0.840978	0.881557
pirk;trabid 14 (housed with yw)	37	0.784624	0.864735	0.785728	0.771164	0.788704	0.783928	0.801092	0.803142	0.827696	0.806888	0.794171	0.80313	0.776137	0.741117	0.801412	0.807144	0.796243	0.781358	0.852331	0.864823	0.917835	0.911104	0.836624	0.764517	0.878707	0.895526	0.904102	0.81051	0.91686	0.732277	0.825525	0.841734	0.840616	0.831533	0.806807	0.848068	0	0.823661	0.712878
yw 2 (housed with pirk;trabid)	38	0.817809	0.864735	0.804282	0.863174	0.825723	0.787955	0.83909	0.855794	0.82696	0.842438	0.841297	0.814071	0.791059	0.84979	0.823791	0.812359	0.835441	0.853928	0.880826	0.80054	0.891887	0.867764	0.803776	0.809575	0.797471	0.879371	0.872536	0.806496	0.885347	0.846053	0.822232	0.8073	0.803793	0.770772	0.766986	0.840978	0.823661	0	0.843678
yw 14 (housed with pirk;trabid)	39	0.796294	0.864735	0.814173	0.750352	0.823902	0.793212	0.844488	0.786067	0.852075	0.825475	0.850493	0.8414	0.803707	0.763295	0.81814	0.832027	0.802812	0.756195	0.847728	0.881553	0.930408	0.926641	0.864032	0.796465	0.886343	0.922285	0.916903	0.852055	0.931904	0.714195	0.875408	0.870941	0.878541	0.83317	0.825864	0.881557	0.712878	0.843678	0

## Sheet: weighted unifrac distances
Sample Name	No	1	2	3	4	5	6	7	8	9	10	11	12	13	14	15	16	17	18	19	20	21	22	23	24	25	26	27	28	29	30	31	32	33	34	35	36	37	38	39
DGRP-208 2 CR	1	0	0.515834	0.263733	0.311662	0.510614	0.178962	0.526232	0.36777	0.306772	0.279291	0.662028	0.424937	0.2197	0.329379	0.309708	0.30597	0.367337	0.382974	0.784817	0.550729	0.577099	0.596699	0.507111	0.710444	0.725824	0.604879	0.585654	0.61678	0.611492	0.2582	0.711825	0.564465	0.641888	0.467467	0.582812	0.674014	0.308629	0.386654	0.30057
DGRP-208 7 CR	2	0.515834	0	0.426177	0.471712	0.582626	0.399623	0.609762	0.349964	0.601867	0.528373	0.628118	0.430723	0.376531	0.451263	0.640206	0.33348	0.554024	0.591541	0.743443	0.511089	0.320372	0.287165	0.223068	0.625092	0.651693	0.310309	0.317524	0.45785	0.379423	0.458581	0.597573	0.226982	0.408443	0.274936	0.414449	0.280728	0.422823	0.519511	0.452957
DGRP-208 14 CR	3	0.263733	0.426177	0	0.383391	0.521198	0.218159	0.520609	0.364985	0.442421	0.394092	0.607103	0.369638	0.223602	0.324988	0.459825	0.238001	0.413445	0.456281	0.764463	0.483456	0.559309	0.525994	0.431938	0.660607	0.677181	0.544112	0.545385	0.541338	0.597795	0.30634	0.653663	0.478316	0.569831	0.390282	0.506536	0.585084	0.334543	0.408882	0.348079
DGRP-208 20 CR	4	0.311662	0.471712	0.383391	0	0.613418	0.342534	0.633781	0.274694	0.459563	0.485752	0.70156	0.52565	0.361228	0.356588	0.437487	0.389471	0.405535	0.310038	0.715325	0.518144	0.493007	0.523882	0.485467	0.68263	0.657092	0.533672	0.507829	0.606066	0.517666	0.22656	0.754554	0.508348	0.595464	0.430923	0.538638	0.603397	0.271735	0.495247	0.187439
DGRP-208 40 CR	5	0.510614	0.582626	0.521198	0.613418	0	0.4133	0.226456	0.464952	0.60093	0.425973	0.270495	0.268583	0.44252	0.459921	0.636405	0.513446	0.6783	0.732023	0.652442	0.632658	0.788483	0.754748	0.508993	0.293122	0.770088	0.777751	0.78108	0.361753	0.821127	0.517697	0.27461	0.512063	0.483963	0.466208	0.33253	0.511629	0.497861	0.441402	0.571448
yw 2 CR	6	0.178962	0.399623	0.218159	0.342534	0.4133	0	0.451559	0.270553	0.35785	0.275388	0.550422	0.304912	0.161133	0.270558	0.392915	0.241963	0.374001	0.438028	0.733776	0.50343	0.568693	0.543463	0.391179	0.599735	0.640767	0.569478	0.57035	0.495778	0.610856	0.261917	0.602896	0.445234	0.527767	0.346895	0.462464	0.554744	0.250767	0.322573	0.312437
yw 7 CR	7	0.526232	0.609762	0.520609	0.633781	0.226456	0.451559	0	0.479373	0.706638	0.442946	0.273577	0.287963	0.532553	0.511072	0.738259	0.479059	0.565445	0.639405	0.657675	0.655506	0.83032	0.796097	0.53877	0.332696	0.787397	0.818456	0.82335	0.376086	0.861868	0.563885	0.351915	0.551938	0.48631	0.489727	0.369265	0.550765	0.519255	0.539264	0.592387
yw 14 CR	8	0.36777	0.349964	0.364985	0.274694	0.464952	0.270553	0.479373	0	0.476131	0.360447	0.554067	0.37657	0.299519	0.23585	0.50546	0.349933	0.413458	0.410127	0.656862	0.510506	0.532481	0.512894	0.320326	0.514978	0.608488	0.528295	0.529193	0.442067	0.566278	0.247702	0.586615	0.359997	0.456724	0.275361	0.366555	0.45142	0.190299	0.438681	0.227996
yw 20 CR	9	0.306772	0.601867	0.442421	0.459563	0.60093	0.35785	0.706638	0.476131	0	0.344713	0.786861	0.570233	0.308192	0.394379	0.185407	0.494417	0.577363	0.59538	0.876426	0.642189	0.635092	0.656408	0.581182	0.773771	0.770777	0.640689	0.638351	0.680543	0.661817	0.324334	0.73223	0.645786	0.752274	0.565634	0.668456	0.720914	0.392248	0.430876	0.380622
yw 40 CR	10	0.279291	0.528373	0.394092	0.485752	0.425973	0.275388	0.442946	0.360447	0.344713	0	0.606633	0.386445	0.332376	0.328776	0.376023	0.421547	0.475585	0.521206	0.785513	0.66887	0.720645	0.697086	0.480584	0.640065	0.779358	0.71295	0.714913	0.554575	0.751379	0.388236	0.629184	0.512372	0.596639	0.447263	0.511693	0.595647	0.38177	0.434633	0.442638
dif-key 2 CR	11	0.662028	0.628118	0.607103	0.70156	0.270495	0.550422	0.273577	0.554067	0.786861	0.606633	0	0.337005	0.583671	0.599125	0.819679	0.549647	0.738453	0.808607	0.623875	0.643581	0.852019	0.817952	0.570906	0.218525	0.79375	0.8462	0.851661	0.367139	0.892911	0.654846	0.282623	0.577556	0.484465	0.525113	0.401375	0.573173	0.599336	0.608361	0.669901
dif-key 7 CR	12	0.424937	0.430723	0.369638	0.52565	0.268583	0.304912	0.287963	0.37657	0.570233	0.386445	0.337005	0	0.343184	0.389453	0.603138	0.3107	0.557477	0.626818	0.681259	0.494789	0.663833	0.611525	0.369371	0.400891	0.664023	0.662342	0.665645	0.263782	0.711139	0.445641	0.388372	0.37361	0.340679	0.315403	0.245607	0.39024	0.418518	0.406207	0.490563
dif-key 14 CR	13	0.2197	0.376531	0.223602	0.361228	0.44252	0.161133	0.532553	0.299519	0.308192	0.332376	0.583671	0.343184	0	0.2863	0.351398	0.28212	0.42886	0.496253	0.744787	0.465884	0.527297	0.508084	0.386117	0.589103	0.636323	0.513031	0.514627	0.488033	0.56352	0.253507	0.584562	0.435496	0.53748	0.349258	0.468448	0.534306	0.260276	0.317635	0.308783
dif-key 20 CR	14	0.329379	0.451263	0.324988	0.356588	0.459921	0.270558	0.511072	0.23585	0.394379	0.328776	0.599125	0.389453	0.2863	0	0.417002	0.392964	0.475649	0.49183	0.740332	0.579958	0.606912	0.598648	0.40562	0.566975	0.686339	0.603986	0.60555	0.500943	0.638121	0.228076	0.57511	0.462306	0.572161	0.364345	0.47128	0.543809	0.208963	0.424805	0.273117
dif-key 40 CR	15	0.309708	0.640206	0.459825	0.437487	0.636405	0.392915	0.738259	0.50546	0.185407	0.376023	0.819679	0.603138	0.351398	0.417002	0	0.512113	0.591129	0.576771	0.89322	0.648878	0.654767	0.678666	0.618203	0.806254	0.813165	0.68326	0.659414	0.713594	0.677435	0.349259	0.78617	0.68294	0.784265	0.595902	0.705178	0.757056	0.420769	0.461649	0.389034
pirk;trabid 2 CR	16	0.30597	0.33348	0.238001	0.389471	0.513446	0.241963	0.479059	0.349933	0.494417	0.421547	0.549647	0.3107	0.28212	0.392964	0.512113	0	0.40737	0.463594	0.725722	0.405949	0.483203	0.429501	0.309234	0.600485	0.600543	0.48554	0.48825	0.415453	0.534478	0.352821	0.587273	0.358195	0.413217	0.277948	0.388554	0.47447	0.357792	0.383337	0.357016
pirk;trabid 7 CR	17	0.367337	0.554024	0.413445	0.405535	0.6783	0.374001	0.565445	0.413458	0.577363	0.475585	0.738453	0.557477	0.42886	0.475649	0.591129	0.40737	0	0.411723	0.827153	0.635238	0.65468	0.662044	0.559814	0.770953	0.767719	0.664434	0.65634	0.682299	0.685121	0.407442	0.830327	0.602314	0.695464	0.522144	0.626944	0.708329	0.404677	0.586775	0.398328
pirk;trabid 14 CR	18	0.382974	0.591541	0.456281	0.310038	0.732023	0.438028	0.639405	0.410127	0.59538	0.521206	0.808607	0.626818	0.496253	0.49183	0.576771	0.463594	0.411723	0	0.83204	0.645748	0.604501	0.63093	0.611448	0.819381	0.766241	0.643014	0.617017	0.731622	0.636933	0.345613	0.882997	0.630746	0.7031	0.555594	0.662403	0.711373	0.427135	0.623003	0.307069
pirk;trabid 20 CR	19	0.784817	0.743443	0.764463	0.715325	0.652442	0.733776	0.657675	0.656862	0.876426	0.785513	0.623875	0.681259	0.744787	0.740332	0.89322	0.725722	0.827153	0.83204	0	0.688692	0.883626	0.812651	0.726657	0.617726	0.675213	0.829839	0.826364	0.649631	0.902227	0.716079	0.69771	0.701609	0.663375	0.68294	0.623911	0.720719	0.713248	0.726995	0.699008
DGRP-208 2 CZ	20	0.550729	0.511089	0.483456	0.518144	0.632658	0.50343	0.655506	0.510506	0.642189	0.66887	0.643581	0.494789	0.465884	0.579958	0.648878	0.405949	0.635238	0.645748	0.688692	0	0.585153	0.51368	0.459574	0.625817	0.420264	0.594827	0.575315	0.423473	0.618679	0.499859	0.643644	0.466815	0.420473	0.409467	0.465322	0.577133	0.522355	0.408443	0.485202
DGRP-208 14 CZ	21	0.577099	0.320372	0.559309	0.493007	0.788483	0.568693	0.83032	0.532481	0.635092	0.720645	0.852019	0.663833	0.527297	0.606912	0.654767	0.483203	0.65468	0.604501	0.883626	0.585153	0	0.232762	0.408712	0.80719	0.742456	0.1652	0.166664	0.654034	0.169307	0.496459	0.763437	0.422392	0.603279	0.480603	0.612313	0.420749	0.539553	0.641272	0.478934
DGRP-208 20 CZ	22	0.596699	0.287165	0.525994	0.523882	0.754748	0.543463	0.796097	0.512894	0.656408	0.697086	0.817952	0.611525	0.508084	0.598648	0.678666	0.429501	0.662044	0.63093	0.812651	0.51368	0.232762	0	0.357753	0.772976	0.621119	0.183627	0.182562	0.589268	0.28659	0.515067	0.719817	0.357074	0.517824	0.405874	0.535847	0.335804	0.540072	0.589206	0.497367
yw 2 CZ guts	23	0.507111	0.223068	0.431938	0.485467	0.508993	0.391179	0.53877	0.320326	0.581182	0.480584	0.570906	0.369371	0.386117	0.40562	0.618203	0.309234	0.559814	0.611448	0.726657	0.459574	0.408712	0.357753	0	0.541715	0.629241	0.399868	0.400568	0.371481	0.458377	0.441322	0.510457	0.180748	0.350142	0.177846	0.308449	0.281063	0.398174	0.459713	0.437928
yw 14 CZ guts	24	0.710444	0.625092	0.660607	0.68263	0.293122	0.599735	0.332696	0.514978	0.773771	0.640065	0.218525	0.400891	0.589103	0.566975	0.806254	0.600485	0.770953	0.819381	0.617726	0.625817	0.80719	0.772976	0.541715	0	0.775303	0.795463	0.797582	0.354532	0.839287	0.601941	0.250998	0.553378	0.482514	0.492796	0.360493	0.528453	0.554274	0.600267	0.609133
yw 20 CZ guts	25	0.725824	0.651693	0.677181	0.657092	0.770088	0.640767	0.787397	0.608488	0.770777	0.779358	0.79375	0.664023	0.636323	0.686339	0.813165	0.600543	0.767719	0.766241	0.675213	0.420264	0.742456	0.621119	0.629241	0.775303	0	0.67455	0.676567	0.582197	0.767326	0.633916	0.797998	0.60729	0.536879	0.564213	0.612975	0.641987	0.631275	0.545331	0.624707
dif-key 2 CZ guts	26	0.604879	0.310309	0.544112	0.533672	0.777751	0.569478	0.818456	0.528295	0.640689	0.71295	0.8462	0.662342	0.513031	0.603986	0.68326	0.48554	0.664434	0.643014	0.829839	0.594827	0.1652	0.183627	0.399868	0.795463	0.67455	0	0.111105	0.651131	0.212447	0.50172	0.748367	0.395599	0.577107	0.458258	0.593103	0.353839	0.535576	0.639529	0.490305
dif-key 14 CZ guts	27	0.585654	0.317524	0.545385	0.507829	0.78108	0.57035	0.82335	0.529193	0.638351	0.714913	0.851661	0.665645	0.514627	0.60555	0.659414	0.48825	0.65634	0.617017	0.826364	0.575315	0.166664	0.182562	0.400568	0.797582	0.676567	0.111105	0	0.653406	0.214224	0.495652	0.752826	0.397075	0.577346	0.457232	0.593156	0.353143	0.537915	0.639664	0.478021
dif-key 20 CZ guts	28	0.61678	0.45785	0.541338	0.606066	0.361753	0.495778	0.376086	0.442067	0.680543	0.554575	0.367139	0.263782	0.488033	0.500943	0.713594	0.415453	0.682299	0.731622	0.649631	0.423473	0.654034	0.589268	0.371481	0.354532	0.582197	0.651131	0.653406	0	0.704296	0.536503	0.339474	0.373192	0.270041	0.324436	0.211032	0.377127	0.49171	0.455419	0.547317
pirk;trabid 2 CZ guts	29	0.611492	0.379423	0.597795	0.517666	0.821127	0.610856	0.861868	0.566278	0.661817	0.751379	0.892911	0.711139	0.56352	0.638121	0.677435	0.534478	0.685121	0.636933	0.902227	0.618679	0.169307	0.28659	0.458377	0.839287	0.767326	0.212447	0.214224	0.704296	0	0.522704	0.795426	0.469329	0.634357	0.518475	0.641354	0.463522	0.570165	0.680604	0.502708
pirk;trabid 14 CZ guts	30	0.2582	0.458581	0.30634	0.22656	0.517697	0.261917	0.563885	0.247702	0.324334	0.388236	0.654846	0.445641	0.253507	0.228076	0.349259	0.352821	0.407442	0.345613	0.716079	0.499859	0.496459	0.515067	0.441322	0.601941	0.633916	0.50172	0.495652	0.536503	0.522704	0	0.628383	0.49385	0.600087	0.396239	0.508257	0.574173	0.178195	0.38335	0.121171
pirk;trabid 20 CZ guts	31	0.711825	0.597573	0.653663	0.754554	0.27461	0.602896	0.351915	0.586615	0.73223	0.629184	0.282623	0.388372	0.584562	0.57511	0.78617	0.587273	0.830327	0.882997	0.69771	0.643644	0.763437	0.719817	0.510457	0.250998	0.797998	0.748367	0.752826	0.339474	0.795426	0.628383	0	0.522136	0.473628	0.492368	0.369141	0.501267	0.603898	0.574077	0.678652
dif-key 2 (housed with yw)	32	0.564465	0.226982	0.478316	0.508348	0.512063	0.445234	0.551938	0.359997	0.645786	0.512372	0.577556	0.37361	0.435496	0.462306	0.68294	0.358195	0.602314	0.630746	0.701609	0.466815	0.422392	0.357074	0.180748	0.553378	0.60729	0.395599	0.397075	0.373192	0.469329	0.49385	0.522136	0	0.304864	0.206676	0.309815	0.239436	0.457777	0.492802	0.48641
dif-key 14 (housed with yw)	33	0.641888	0.408443	0.569831	0.595464	0.483963	0.527767	0.48631	0.456724	0.752274	0.596639	0.484465	0.340679	0.53748	0.572161	0.784265	0.413217	0.695464	0.7031	0.663375	0.420473	0.603279	0.517824	0.350142	0.482514	0.536879	0.577107	0.577346	0.270041	0.634357	0.600087	0.473628	0.304864	0	0.293597	0.273754	0.328951	0.55746	0.516196	0.591395
yw 2 (housed with dif-key)	34	0.467467	0.274936	0.390282	0.430923	0.466208	0.346895	0.489727	0.275361	0.565634	0.447263	0.525113	0.315403	0.349258	0.364345	0.595902	0.277948	0.522144	0.555594	0.68294	0.409467	0.480603	0.405874	0.177846	0.492796	0.564213	0.458258	0.457232	0.324436	0.518475	0.396239	0.492368	0.206676	0.293597	0	0.251659	0.314	0.356149	0.41373	0.3886
yw 14 (housed with dif-key)	35	0.582812	0.414449	0.506536	0.538638	0.33253	0.462464	0.369265	0.366555	0.668456	0.511693	0.401375	0.245607	0.468448	0.47128	0.705178	0.388554	0.626944	0.662403	0.623911	0.465322	0.612313	0.535847	0.308449	0.360493	0.612975	0.593103	0.593156	0.211032	0.641354	0.508257	0.369141	0.309815	0.273754	0.251659	0	0.321148	0.463645	0.465293	0.494009
pirk;trabid 2 (housed with yw)	36	0.674014	0.280728	0.585084	0.603397	0.511629	0.554744	0.550765	0.45142	0.720914	0.595647	0.573173	0.39024	0.534306	0.543809	0.757056	0.47447	0.708329	0.711373	0.720719	0.577133	0.420749	0.335804	0.281063	0.528453	0.641987	0.353839	0.353143	0.377127	0.463522	0.574173	0.501267	0.239436	0.328951	0.314	0.321148	0	0.536798	0.593353	0.567619
pirk;trabid 14 (housed with yw)	37	0.308629	0.422823	0.334543	0.271735	0.497861	0.250767	0.519255	0.190299	0.392248	0.38177	0.599336	0.418518	0.260276	0.208963	0.420769	0.357792	0.404677	0.427135	0.713248	0.522355	0.539553	0.540072	0.398174	0.554274	0.631275	0.535576	0.537915	0.49171	0.570165	0.178195	0.603898	0.457777	0.55746	0.356149	0.463645	0.536798	0	0.408256	0.199211
yw 2 (housed with pirk;trabid)	38	0.386654	0.519511	0.408882	0.495247	0.441402	0.322573	0.539264	0.438681	0.430876	0.434633	0.608361	0.406207	0.317635	0.424805	0.461649	0.383337	0.586775	0.623003	0.726995	0.408443	0.641272	0.589206	0.459713	0.600267	0.545331	0.639529	0.639664	0.455419	0.680604	0.38335	0.574077	0.492802	0.516196	0.41373	0.465293	0.593353	0.408256	0	0.436835
yw 14 (housed with pirk;trabid)	39	0.30057	0.452957	0.348079	0.187439	0.571448	0.312437	0.592387	0.227996	0.380622	0.442638	0.669901	0.490563	0.308783	0.273117	0.389034	0.357016	0.398328	0.307069	0.699008	0.485202	0.478934	0.497367	0.437928	0.609133	0.624707	0.490305	0.478021	0.547317	0.502708	0.121171	0.678652	0.48641	0.591395	0.3886	0.494009	0.567619	0.199211	0.436835	0
